# Supplementary material for: Algal photosystem I dimer and high-resolution model of PSI-plastocyanin complex
Source: Nat Plants. 2022 Oct 13;8(10):1191–201. doi: 10.1038/s41477-022-01253-4 (PMC9579051; doi:10.1038/s41477-022-01253-4)
Supplement: Supplementary file 3 — Mass spectrometry dataset. [file 41477_2022_1253_MOESM3_ESM.xlsx]

## Sheet: Proteins
Protein FDR Confidence: Combined	Master	Accession	Description	Exp. q-value: Combined	Sum PEP Score	Coverage [%]	# Peptides	# PSMs	# Protein Unique Peptides	# Unique Peptides	# AAs	MW [kDa]	calc. pI	Score MS Amanda 2.0: MS Amanda 2.0	Score Sequest HT: Sequest HT	# Peptides (by Search Engine): MS Amanda 2.0	# Peptides (by Search Engine): Sequest HT	Found in Sample: control, 1	Found in Sample: control, 2	Found in Sample: control, 3	Found in Sample: control, 4	Found in Sample: control, 5	Found in Sample: control, 6	Found in Sample: control, 7	Found in Sample: control, 8	Found in Sample: control, 9	Found in Sample: control, 10	Found in Sample: control, 11	Found in Sample: control, 12	Found in Sample: anoxia, 1	Found in Sample: anoxia, 2	Found in Sample: anoxia, 3	Found in Sample: anoxia, 4	Found in Sample: anoxia, 5	Found in Sample: anoxia, 6	Found in Sample: anoxia, 7	Found in Sample: anoxia, 8	Found in Sample: anoxia, 9	Found in Sample: anoxia, 10	Found in Sample: anoxia, 11	Found in Sample: anoxia, 12	Found in Sample: anoxia, 13	Found in Sample: anoxia, 14	Found in Sample: anoxia, 15	# Protein Groups	Modifications
High	Master Protein	NP_042566.1	[gene=nad5] [protein=NADH dehydrogenase subunit 5] [protein_id=>NP_042566.1] [location=complement(3320..4960)]	0	4.697	2	1	2	1	1	546	59	7.2	148.41	0	1	1	Not Found	Not Found	Not Found	High	Not Found	Not Found	Not Found	Not Found	Not Found	Not Found	Not Found	Not Found	Not Found	Not Found	Not Found	Not Found	Not Found	Not Found	Not Found	Not Found	Not Found	Not Found	Not Found	Not Found	Not Found	Not Found	Not Found	1
	Confidence	Annotated Sequence	Modifications	Qvality PEP	# Protein Groups	# Proteins	# PSMs	Master Protein Accessions	Positions in Master Proteins	Modifications in Master Proteins	# Missed Cleavages	Theo. MH+ [Da]	Found in Sample: [S25] F25: Sample, anoxia, 1	Found in Sample: [S26] F26: Sample, anoxia, 2	Found in Sample: [S42] F42: Sample, anoxia, 3	Found in Sample: [S41] F41: Sample, anoxia, 4	Found in Sample: [S39] F39: Sample, anoxia, 5	Found in Sample: [S20] F20: Sample, control, 15	Confidence (by Search Engine): MS Amanda 2.0	Found in Sample: [S10] F10: Sample, control, 7	Found in Sample: [S14] F14: Sample, control, 12	Found in Sample: [S17] F17: Sample, control, 17	Found in Sample: [S1] F1: Sample, control, 6	Found in Sample: [S11] F11: Sample, control, 8	Found in Sample: [S18] F18: Sample, control, 13	Percolator PEP (by Search Engine): MS Amanda 2.0	Found in Sample: [S4] F4: Sample, control, 9	Found in Sample: [S16] F16: Sample, control, 14	Found in Sample: [S13] F13: Sample, control, 16	Found in Sample: [S27] F27: Sample, anoxia, 6	Found in Sample: [S29] F29: Sample, anoxia, 8	Found in Sample: [S32] F32: Sample, anoxia, 11	Found in Sample: [S33] F33: Sample, anoxia, 12	Found in Sample: [S34] F34: Sample, anoxia, 13	Found in Sample: [S36] F36: Sample, anoxia, 16	Found in Sample: [S46] F46: Sample, anoxia, 20	Found in Sample: [S47] F47: Sample, anoxia, 21	Found in Sample: [S5] F5: Sample, control, 4	Found in Sample: [S28] F28: Sample, anoxia, 7	Found in Sample: [S9] F9: Sample, control, 3	Found in Sample: [S30] F30: Sample, anoxia, 9	Found in Sample: [S45] F45: Sample, anoxia, 22	Found in Sample: [S48] F48: Sample, anoxia, 23	Found in Sample: [S49] F49: Sample, anoxia, 19	Percolator PEP (by Search Engine): Sequest HT	XCorr (by Search Engine): Sequest HT	Amanda Score (by Search Engine): MS Amanda 2.0	CharmeRT Combined Score (by Search Engine): MS Amanda 2.0
	High	[R].SPVNPIFDLGR.[I]		3.78857e-05	1	1	2	NP_042566.1	NP_042566.1 [518-528]		0	1214.65	Not Found	Not Found	Not Found	Not Found	Not Found	Not Found	High	High	Not Found	Not Found	Not Found	Not Found	Not Found	0.0001742	Not Found	Not Found	Not Found	Not Found	Not Found	Not Found	Not Found	Not Found	Not Found	Not Found	Not Found	Not Found	Not Found	Not Found	Not Found	Not Found	Not Found	Not Found	2.009e-05	1.38	148.41	148.41
High	Master Protein	DAA01471.1	[protein=photosystem I P700 chlorophyll A apoprotein A1] [protein_id=DAA01471.1] [location=join(32737..32825,complement(174205..174384),complement(69520..71506))]	0	6.639	3	2	8	2	2	751	83.1	7.52	365.9	0	2	2	Not Found	Not Found	Not Found	Not Found	Not Found	High	Not Found	Not Found	Not Found	Not Found	Not Found	Not Found	High	Not Found	Not Found	Not Found	Not Found	Not Found	Not Found	Not Found	Not Found	Not Found	Not Found	Not Found	Not Found	Not Found	Not Found	1
	Confidence	Annotated Sequence	Modifications	Qvality PEP	# Protein Groups	# Proteins	# PSMs	Master Protein Accessions	Positions in Master Proteins	Modifications in Master Proteins	# Missed Cleavages	Theo. MH+ [Da]	Found in Sample: [S25] F25: Sample, anoxia, 1	Found in Sample: [S26] F26: Sample, anoxia, 2	Found in Sample: [S42] F42: Sample, anoxia, 3	Found in Sample: [S41] F41: Sample, anoxia, 4	Found in Sample: [S39] F39: Sample, anoxia, 5	Found in Sample: [S20] F20: Sample, control, 15	Confidence (by Search Engine): MS Amanda 2.0	Found in Sample: [S10] F10: Sample, control, 7	Found in Sample: [S14] F14: Sample, control, 12	Found in Sample: [S17] F17: Sample, control, 17	Found in Sample: [S1] F1: Sample, control, 6	Found in Sample: [S11] F11: Sample, control, 8	Found in Sample: [S18] F18: Sample, control, 13	Percolator PEP (by Search Engine): MS Amanda 2.0	Found in Sample: [S4] F4: Sample, control, 9	Found in Sample: [S16] F16: Sample, control, 14	Found in Sample: [S13] F13: Sample, control, 16	Found in Sample: [S27] F27: Sample, anoxia, 6	Found in Sample: [S29] F29: Sample, anoxia, 8	Found in Sample: [S32] F32: Sample, anoxia, 11	Found in Sample: [S33] F33: Sample, anoxia, 12	Found in Sample: [S34] F34: Sample, anoxia, 13	Found in Sample: [S36] F36: Sample, anoxia, 16	Found in Sample: [S46] F46: Sample, anoxia, 20	Found in Sample: [S47] F47: Sample, anoxia, 21	Found in Sample: [S5] F5: Sample, control, 4	Found in Sample: [S28] F28: Sample, anoxia, 7	Found in Sample: [S9] F9: Sample, control, 3	Found in Sample: [S30] F30: Sample, anoxia, 9	Found in Sample: [S45] F45: Sample, anoxia, 22	Found in Sample: [S48] F48: Sample, anoxia, 23	Found in Sample: [S49] F49: Sample, anoxia, 19	Percolator PEP (by Search Engine): Sequest HT	XCorr (by Search Engine): Sequest HT	Amanda Score (by Search Engine): MS Amanda 2.0	CharmeRT Combined Score (by Search Engine): MS Amanda 2.0
	High	[K].VAPAIQPR.[A]		0.0199229	1	1	2	DAA01471.1	DAA01471.1 [709-716]		0	851.51	High	Not Found	Not Found	Not Found	Not Found	Not Found	High	Not Found	Not Found	Not Found	Not Found	Not Found	Not Found	0.003925	Not Found	Not Found	Not Found	Not Found	Not Found	Not Found	Not Found	Not Found	Not Found	Not Found	Not Found	Not Found	Not Found	Not Found	Not Found	Not Found	Not Found	Not Found	0.0112	1.26	107.74	107.74
	High	[R].AIMADLYPSFAK.[G]	1xOxidation [M3]	0.00890697	1	1	4	DAA01471.1	DAA01471.1 [248-259]		0	1342.67	High	Not Found	Not Found	Not Found	Not Found	Not Found	High	Not Found	Not Found	Not Found	Not Found	Not Found	Not Found	0.01025	Not Found	Not Found	Not Found	Not Found	Not Found	Not Found	Not Found	Not Found	Not Found	Not Found	Not Found	Not Found	Not Found	Not Found	Not Found	Not Found	Not Found	Not Found	0.002689	1.03	78.63	78.63
	High	[R].AIMADLYPSFAK.[G]		0.116829	1	1	2	DAA01471.1	DAA01471.1 [248-259]		0	1326.68	High	Not Found	Not Found	Not Found	Not Found	Not Found	High	Not Found	Not Found	Not Found	Not Found	Not Found	Not Found	0.02175	Not Found	Not Found	Not Found	Not Found	Not Found	Not Found	Not Found	Not Found	Not Found	Not Found	Not Found	Not Found	Not Found	Not Found	Not Found	Not Found	Not Found	Not Found	0.03549	0.7	90.26	90.26
High	Master Protein	DAA00966.1	[gene=psbC] [protein=photosystem II 44 kDa reaction center protein] [protein_id=DAA00966.1] [location=187025..188410]	0	40.754	25	9	89	9	9	461	50.6	6.34	4973.26	5.99	9	9	Not Found	Not Found	High	High	Not Found	Not Found	High	High	High	High	High	High	Not Found	Not Found	Not Found	Not Found	Not Found	Not Found	Not Found	Not Found	Not Found	High	Not Found	Not Found	Not Found	Not Found	Not Found	1
	Confidence	Annotated Sequence	Modifications	Qvality PEP	# Protein Groups	# Proteins	# PSMs	Master Protein Accessions	Positions in Master Proteins	Modifications in Master Proteins	# Missed Cleavages	Theo. MH+ [Da]	Found in Sample: [S25] F25: Sample, anoxia, 1	Found in Sample: [S26] F26: Sample, anoxia, 2	Found in Sample: [S42] F42: Sample, anoxia, 3	Found in Sample: [S41] F41: Sample, anoxia, 4	Found in Sample: [S39] F39: Sample, anoxia, 5	Found in Sample: [S20] F20: Sample, control, 15	Confidence (by Search Engine): MS Amanda 2.0	Found in Sample: [S10] F10: Sample, control, 7	Found in Sample: [S14] F14: Sample, control, 12	Found in Sample: [S17] F17: Sample, control, 17	Found in Sample: [S1] F1: Sample, control, 6	Found in Sample: [S11] F11: Sample, control, 8	Found in Sample: [S18] F18: Sample, control, 13	Percolator PEP (by Search Engine): MS Amanda 2.0	Found in Sample: [S4] F4: Sample, control, 9	Found in Sample: [S16] F16: Sample, control, 14	Found in Sample: [S13] F13: Sample, control, 16	Found in Sample: [S27] F27: Sample, anoxia, 6	Found in Sample: [S29] F29: Sample, anoxia, 8	Found in Sample: [S32] F32: Sample, anoxia, 11	Found in Sample: [S33] F33: Sample, anoxia, 12	Found in Sample: [S34] F34: Sample, anoxia, 13	Found in Sample: [S36] F36: Sample, anoxia, 16	Found in Sample: [S46] F46: Sample, anoxia, 20	Found in Sample: [S47] F47: Sample, anoxia, 21	Found in Sample: [S5] F5: Sample, control, 4	Found in Sample: [S28] F28: Sample, anoxia, 7	Found in Sample: [S9] F9: Sample, control, 3	Found in Sample: [S30] F30: Sample, anoxia, 9	Found in Sample: [S45] F45: Sample, anoxia, 22	Found in Sample: [S48] F48: Sample, anoxia, 23	Found in Sample: [S49] F49: Sample, anoxia, 19	Percolator PEP (by Search Engine): Sequest HT	XCorr (by Search Engine): Sequest HT	Amanda Score (by Search Engine): MS Amanda 2.0	CharmeRT Combined Score (by Search Engine): MS Amanda 2.0
	High	[K].NDIQPWQER.[R]		0.0030459	1	1	6	DAA00966.1	DAA00966.1 [370-378]		0	1185.56	Not Found	Not Found	Not Found	Not Found	Not Found	Not Found	High	High	Not Found	Not Found	Not Found	Not Found	Not Found	0.0007699	High	Not Found	Not Found	Not Found	Not Found	Not Found	Not Found	Not Found	Not Found	Not Found	Not Found	Not Found	Not Found	Not Found	Not Found	Not Found	Not Found	Not Found	0.001024	1.01	108.21	108.21
	High	[R].SPTGEIIFGGETMR.[F]	1xOxidation [M13]	0.000822875	1	1	13	DAA00966.1	DAA00966.1 [332-345]		0	1510.72	Not Found	Not Found	Not Found	Not Found	Not Found	Not Found	High	High	Not Found	Not Found	Not Found	High	Not Found	0.0002349	High	Not Found	Not Found	Not Found	Not Found	Not Found	Not Found	Not Found	Not Found	Not Found	Not Found	Not Found	Not Found	Not Found	Not Found	Not Found	Not Found	Not Found	0.001632	0.96	137.03	137.03
	High	[R].SPTGEIIFGGETMR.[F]		0.00392566	1	1	6	DAA00966.1	DAA00966.1 [332-345]		0	1494.73	Not Found	Not Found	Not Found	Not Found	Not Found	Not Found	High	High	Not Found	Not Found	Not Found	High	Not Found	0.0009301	High	Not Found	Not Found	Not Found	Not Found	Not Found	Not Found	Not Found	Not Found	Not Found	Not Found	Not Found	Not Found	Not Found	Not Found	Not Found	Not Found	Not Found	0.002368	1.22	88.8	88.8
	High	[R].FDEPVLSMRPLD.[-]		0.00405894	1	1	7	DAA00966.1	DAA00966.1 [450-461]		0	1418.7	Not Found	Not Found	Not Found	Not Found	Not Found	Not Found	High	High	Not Found	Not Found	Not Found	High	Not Found	0.0009584	High	Not Found	Not Found	Not Found	Not Found	Not Found	Not Found	Not Found	Not Found	Not Found	Not Found	Not Found	Not Found	Not Found	Not Found	Not Found	Not Found	Not Found	0.00744	0.95	145.41	145.41
	High	[R].FDEPVLSMRPLD.[-]	1xOxidation [M8]	0.0411776	1	1	9	DAA00966.1	DAA00966.1 [450-461]		0	1434.69	Not Found	High	Not Found	Not Found	Not Found	Not Found	High	Not Found	Not Found	Not Found	Not Found	High	Not Found	0.007879	High	Not Found	Not Found	Not Found	Not Found	Not Found	Not Found	Not Found	Not Found	Not Found	Not Found	High	Not Found	High	Not Found	Not Found	Not Found	Not Found	0.01118	1.28	103.48	103.48
	High	[K].AMYFGGVYDTWAPGGGDVR.[V]	1xOxidation [M2]	0.00010594	1	1	7	DAA00966.1	DAA00966.1 [167-185]		0	2034.9	Not Found	High	Not Found	Not Found	Not Found	Not Found	High	High	Not Found	Not Found	Not Found	High	Not Found	3.885e-05	High	Not Found	Not Found	Not Found	Not Found	Not Found	Not Found	Not Found	Not Found	Not Found	Not Found	Not Found	Not Found	Not Found	Not Found	Not Found	Not Found	Not Found	0.002654	1.02	144.84	144.84
	High	[R].DQETTGFAWWSGNAR.[L]		4.12323e-07	1	1	18	DAA00966.1	DAA00966.1 [15-29]		0	1725.76	Not Found	Not Found	Not Found	Not Found	Not Found	Not Found	High	High	Not Found	Not Found	Not Found	High	Not Found	2.953e-07	High	Not Found	Not Found	Not Found	Not Found	Not Found	Not Found	Not Found	Not Found	Not Found	Not Found	High	Not Found	High	Not Found	Not Found	Not Found	Not Found	1.583e-05	1.17	175.4	175.4
	High	[R].GPWLEPLR.[G]		0.0205748	1	1	6	DAA00966.1	DAA00966.1 [351-358]		0	967.536	Not Found	Not Found	Not Found	Not Found	Not Found	Not Found	High	High	Not Found	Not Found	Not Found	Not Found	Not Found	0.004055	High	Not Found	Not Found	Not Found	Not Found	Not Found	Not Found	Not Found	Not Found	Not Found	Not Found	Not Found	Not Found	Not Found	Not Found	Not Found	Not Found	Not Found	0.01953	1.08	109.76	109.76
	High	[K].GIDRFDEPVLSMRPLD.[-]		0.00817145	1	1	7	DAA00966.1	DAA00966.1 [446-461]		1	1859.93	Not Found	Not Found	Not Found	Not Found	Not Found	Not Found	High	Not Found	Not Found	Not Found	Not Found	High	Not Found	0.002532	High	Not Found	Not Found	Not Found	Not Found	Not Found	Not Found	Not Found	Not Found	Not Found	Not Found	Not Found	Not Found	Not Found	Not Found	Not Found	Not Found	Not Found	0.002492	2.45	168.52	168.52
	High	[R].LGANVASAQGPTGLGK.[Y]		0.074182	1	1	6	DAA00966.1	DAA00966.1 [312-327]		0	1440.78	Not Found	Not Found	Not Found	Not Found	Not Found	Not Found	High	Not Found	Not Found	Not Found	Not Found	Not Found	Not Found	0.01367	Not Found	Not Found	Not Found	Not Found	Not Found	Not Found	Not Found	Not Found	Not Found	Not Found	Not Found	Not Found	Not Found	Not Found	Not Found	Not Found	Not Found	Not Found	0.02089	0.88	97.4	97.4
	High	[R].VITNPTTNAAVIFGYLVK.[S]		0.118774	1	1	2	DAA00966.1	DAA00966.1 [186-203]		0	1921.08	Not Found	Not Found	Not Found	Not Found	Not Found	Not Found	High	Not Found	Not Found	Not Found	Not Found	Not Found	Not Found	0.04701	High	Not Found	Not Found	Not Found	Not Found	Not Found	Not Found	Not Found	Not Found	Not Found	Not Found	Not Found	Not Found	Not Found	Not Found	Not Found	Not Found	Not Found	0.03272	1.32	99.42	99.42
	High	[K].GIDRFDEPVLSMRPLD.[-]	1xOxidation [M12]	0.15382	1	1	2	DAA00966.1	DAA00966.1 [446-461]		1	1875.93	Not Found	Not Found	Not Found	Not Found	Not Found	Not Found	High	Not Found	Not Found	Not Found	Not Found	High	Not Found	0.1034	Not Found	Not Found	Not Found	Not Found	Not Found	Not Found	Not Found	Not Found	Not Found	Not Found	Not Found	Not Found	Not Found	Not Found	Not Found	Not Found	Not Found	Not Found	0.0434	1.56	92.78	92.78
High	Master Protein	DAA00964.1	[gene=psbD] [protein=photosystem II reaction center protein D2] [protein_id=DAA00964.1] [location=complement(174574..175632)]	0	35.792	21	6	79	6	6	352	39.4	5.73	4923.38	6.55	6	5	Not Found	Not Found	Not Found	Not Found	High	Not Found	Not Found	Not Found	Not Found	Not Found	Not Found	High	Not Found	High	Not Found	Not Found	Not Found	Not Found	Not Found	Not Found	Not Found	Not Found	Not Found	High	Not Found	Not Found	Not Found	1
	Confidence	Annotated Sequence	Modifications	Qvality PEP	# Protein Groups	# Proteins	# PSMs	Master Protein Accessions	Positions in Master Proteins	Modifications in Master Proteins	# Missed Cleavages	Theo. MH+ [Da]	Found in Sample: [S25] F25: Sample, anoxia, 1	Found in Sample: [S26] F26: Sample, anoxia, 2	Found in Sample: [S42] F42: Sample, anoxia, 3	Found in Sample: [S41] F41: Sample, anoxia, 4	Found in Sample: [S39] F39: Sample, anoxia, 5	Found in Sample: [S20] F20: Sample, control, 15	Confidence (by Search Engine): MS Amanda 2.0	Found in Sample: [S10] F10: Sample, control, 7	Found in Sample: [S14] F14: Sample, control, 12	Found in Sample: [S17] F17: Sample, control, 17	Found in Sample: [S1] F1: Sample, control, 6	Found in Sample: [S11] F11: Sample, control, 8	Found in Sample: [S18] F18: Sample, control, 13	Percolator PEP (by Search Engine): MS Amanda 2.0	Found in Sample: [S4] F4: Sample, control, 9	Found in Sample: [S16] F16: Sample, control, 14	Found in Sample: [S13] F13: Sample, control, 16	Found in Sample: [S27] F27: Sample, anoxia, 6	Found in Sample: [S29] F29: Sample, anoxia, 8	Found in Sample: [S32] F32: Sample, anoxia, 11	Found in Sample: [S33] F33: Sample, anoxia, 12	Found in Sample: [S34] F34: Sample, anoxia, 13	Found in Sample: [S36] F36: Sample, anoxia, 16	Found in Sample: [S46] F46: Sample, anoxia, 20	Found in Sample: [S47] F47: Sample, anoxia, 21	Found in Sample: [S5] F5: Sample, control, 4	Found in Sample: [S28] F28: Sample, anoxia, 7	Found in Sample: [S9] F9: Sample, control, 3	Found in Sample: [S30] F30: Sample, anoxia, 9	Found in Sample: [S45] F45: Sample, anoxia, 22	Found in Sample: [S48] F48: Sample, anoxia, 23	Found in Sample: [S49] F49: Sample, anoxia, 19	Percolator PEP (by Search Engine): Sequest HT	XCorr (by Search Engine): Sequest HT	Amanda Score (by Search Engine): MS Amanda 2.0	CharmeRT Combined Score (by Search Engine): MS Amanda 2.0
	High	[R].AAEDPEFETFYTK.[N]		0.00244354	1	1	9	DAA00964.1	DAA00964.1 [305-317]		0	1547.69	Not Found	Not Found	Not Found	High	Not Found	High	High	Not Found	Not Found	Not Found	Not Found	Not Found	Not Found	0.0006123	Not Found	Not Found	Not Found	Not Found	Not Found	Not Found	Not Found	Not Found	Not Found	Not Found	Not Found	Not Found	Not Found	Not Found	Not Found	Not Found	Not Found	Not Found	0.003757	0.79	123.11	123.11
	High	[K].NILLNEGIR.[A]		0.00138525	1	1	5	DAA00964.1	DAA00964.1 [318-326]		0	1041.61	Not Found	Not Found	Not Found	Not Found	Not Found	High	High	Not Found	High	High	Not Found	Not Found	Not Found	0.0003717	Not Found	Not Found	Not Found	Not Found	Not Found	Not Found	Not Found	Not Found	Not Found	Not Found	Not Found	Not Found	Not Found	Not Found	Not Found	Not Found	Not Found	Not Found	0.2	1.21	124.99	124.99
	High	[R].LVFPEEVLPR.[G]		7.04965e-05	1	1	11	DAA00964.1	DAA00964.1 [339-348]		0	1198.68	Not Found	Not Found	High	Not Found	Not Found	High	High	Not Found	High	High	Not Found	Not Found	Not Found	2.713e-05	Not Found	Not Found	Not Found	Not Found	Not Found	Not Found	Not Found	Not Found	Not Found	Not Found	Not Found	Not Found	Not Found	Not Found	Not Found	Not Found	Not Found	Not Found	0.0002204	1.43	149.28	149.28
	High	[R].FWSQIFGVAFSNK.[R]		0.0079047	1	1	6	DAA00964.1	DAA00964.1 [252-264]		0	1530.77	Not Found	Not Found	Not Found	High	Not Found	High	High	Not Found	Not Found	High	Not Found	Not Found	Not Found	0.002175	Not Found	Not Found	Not Found	Not Found	Not Found	Not Found	Not Found	Not Found	Not Found	Not Found	Not Found	Not Found	Not Found	Not Found	Not Found	Not Found	Not Found	Not Found	0.002414	0.92	105.84	105.84
	High	[R].AFNPTQAEETYSMVTANR.[F]		7.37901e-06	1	1	15	DAA00964.1	DAA00964.1 [234-251]		0	2029.93	Not Found	Not Found	Not Found	High	Not Found	High	High	Not Found	High	High	Not Found	Not Found	High	3.726e-06	Not Found	High	Not Found	Not Found	Not Found	Not Found	Not Found	Not Found	Not Found	Not Found	Not Found	Not Found	Not Found	Not Found	Not Found	Not Found	Not Found	Not Found	1.31e-05	1.49	131.32	131.32
	High	[R].AFNPTQAEETYSMVTANR.[F]	1xOxidation [M13]	0.00153118	1	1	18	DAA00964.1	DAA00964.1 [234-251]		0	2045.92	Not Found	Not Found	Not Found	High	Not Found	High	High	Not Found	High	Not Found	Not Found	Not Found	High	0.0004063	Not Found	High	Not Found	Not Found	Not Found	Not Found	Not Found	Not Found	Not Found	Not Found	Not Found	Not Found	Not Found	Not Found	Not Found	Not Found	Not Found	Not Found	0.0006391	2.71	129.41	129.41
	High	[R].AYDFVSQEIR.[A]		1.20946e-05	1	1	15	DAA00964.1	DAA00964.1 [295-304]		0	1227.6	Not Found	Not Found	Not Found	Not Found	Not Found	High	High	Not Found	High	High	Not Found	Not Found	High	5.755e-06	Not Found	High	Not Found	Not Found	Not Found	Not Found	Not Found	Not Found	Not Found	Not Found	Not Found	Not Found	Not Found	Not Found	Not Found	Not Found	Not Found	Not Found	0.001005	1.16	179.01	179.01
High	Master Protein	DAA00958.1	[gene=atpB] [protein=CF1 ATP synthase beta subunit] [protein_id=DAA00958.1] [location=complement(160165..161640)]	0	14.717	12	4	18	4	4	491	53.1	5.33	832.18	0	3	3	Not Found	Not Found	Not Found	Not Found	Not Found	Not Found	High	Not Found	Not Found	High	Not Found	Not Found	Not Found	Not Found	Not Found	Not Found	Not Found	Not Found	Not Found	Not Found	Not Found	Not Found	Not Found	Not Found	Not Found	Not Found	Not Found	1
	Confidence	Annotated Sequence	Modifications	Qvality PEP	# Protein Groups	# Proteins	# PSMs	Master Protein Accessions	Positions in Master Proteins	Modifications in Master Proteins	# Missed Cleavages	Theo. MH+ [Da]	Found in Sample: [S25] F25: Sample, anoxia, 1	Found in Sample: [S26] F26: Sample, anoxia, 2	Found in Sample: [S42] F42: Sample, anoxia, 3	Found in Sample: [S41] F41: Sample, anoxia, 4	Found in Sample: [S39] F39: Sample, anoxia, 5	Found in Sample: [S20] F20: Sample, control, 15	Confidence (by Search Engine): MS Amanda 2.0	Found in Sample: [S10] F10: Sample, control, 7	Found in Sample: [S14] F14: Sample, control, 12	Found in Sample: [S17] F17: Sample, control, 17	Found in Sample: [S1] F1: Sample, control, 6	Found in Sample: [S11] F11: Sample, control, 8	Found in Sample: [S18] F18: Sample, control, 13	Percolator PEP (by Search Engine): MS Amanda 2.0	Found in Sample: [S4] F4: Sample, control, 9	Found in Sample: [S16] F16: Sample, control, 14	Found in Sample: [S13] F13: Sample, control, 16	Found in Sample: [S27] F27: Sample, anoxia, 6	Found in Sample: [S29] F29: Sample, anoxia, 8	Found in Sample: [S32] F32: Sample, anoxia, 11	Found in Sample: [S33] F33: Sample, anoxia, 12	Found in Sample: [S34] F34: Sample, anoxia, 13	Found in Sample: [S36] F36: Sample, anoxia, 16	Found in Sample: [S46] F46: Sample, anoxia, 20	Found in Sample: [S47] F47: Sample, anoxia, 21	Found in Sample: [S5] F5: Sample, control, 4	Found in Sample: [S28] F28: Sample, anoxia, 7	Found in Sample: [S9] F9: Sample, control, 3	Found in Sample: [S30] F30: Sample, anoxia, 9	Found in Sample: [S45] F45: Sample, anoxia, 22	Found in Sample: [S48] F48: Sample, anoxia, 23	Found in Sample: [S49] F49: Sample, anoxia, 19	Percolator PEP (by Search Engine): Sequest HT	XCorr (by Search Engine): Sequest HT	Amanda Score (by Search Engine): MS Amanda 2.0	CharmeRT Combined Score (by Search Engine): MS Amanda 2.0
	High	[R].MPSAVGYQPTLATEMGGLQER.[I]	2xOxidation [M1; M15]	0.00725056	1	1	2	DAA00958.1	DAA00958.1 [292-312]		0	2268.06	Not Found	Not Found	Not Found	Not Found	Not Found	Not Found	n/a	Not Found	Not Found	Not Found	Not Found	Not Found	Not Found		Not Found	Not Found	Not Found	Not Found	Not Found	Not Found	Not Found	Not Found	Not Found	Not Found	Not Found	High	Not Found	High	Not Found	Not Found	Not Found	Not Found	0.002232	1.72
	High	[R].MPSAVGYQPTLATEMGGLQER.[I]	1xOxidation [M15]	0.0454279	1	1	1	DAA00958.1	DAA00958.1 [292-312]		0	2252.07	Not Found	Not Found	Not Found	Not Found	Not Found	Not Found	n/a	Not Found	Not Found	Not Found	Not Found	Not Found	Not Found		Not Found	Not Found	Not Found	Not Found	Not Found	Not Found	Not Found	Not Found	Not Found	Not Found	Not Found	High	Not Found	Not Found	Not Found	Not Found	Not Found	Not Found	0.01223	1.53
	High	[K].VVDLLAPYR.[R]		0.0370661	1	1	2	DAA00958.1	DAA00958.1 [155-163]		0	1045.6	Not Found	Not Found	Not Found	Not Found	Not Found	Not Found	High	Not Found	Not Found	Not Found	Not Found	Not Found	Not Found	0.0246	Not Found	Not Found	Not Found	Not Found	Not Found	Not Found	Not Found	Not Found	Not Found	Not Found	Not Found	High	Not Found	Not Found	Not Found	Not Found	Not Found	Not Found	0.01005	0.84	95.47	95.47
	High	[K].VALVYGQMNEPPGAR.[M]	1xOxidation [M8]	0.0331302	1	1	7	DAA00958.1	DAA00958.1 [232-246]		0	1617.81	Not Found	Not Found	Not Found	Not Found	Not Found	Not Found	High	Not Found	Not Found	Not Found	Not Found	Not Found	Not Found	0.02063	Not Found	Not Found	Not Found	Not Found	Not Found	Not Found	Not Found	Not Found	Not Found	Not Found	Not Found	High	Not Found	High	Not Found	Not Found	Not Found	Not Found	0.00904	0.99	59.73	59.73
	High	[R].FVQAGAEVSALLGR.[M]		0.000220827	1	1	3	DAA00958.1	DAA00958.1 [278-291]		0	1417.78	Not Found	Not Found	Not Found	Not Found	Not Found	Not Found	High	Not Found	Not Found	Not Found	Not Found	Not Found	Not Found	7.393e-05	Not Found	Not Found	Not Found	Not Found	Not Found	Not Found	Not Found	Not Found	Not Found	Not Found	Not Found	High	Not Found	High	Not Found	Not Found	Not Found	Not Found	0.4899	0.87	139.84	139.84
	High	[K].VALVYGQMNEPPGAR.[M]		0.0564994	1	1	3	DAA00958.1	DAA00958.1 [232-246]		0	1601.81	Not Found	Not Found	Not Found	Not Found	Not Found	Not Found	High	Not Found	Not Found	Not Found	Not Found	Not Found	Not Found	0.01046	Not Found	Not Found	Not Found	Not Found	Not Found	Not Found	Not Found	Not Found	Not Found	Not Found	Not Found	High	Not Found	Not Found	Not Found	Not Found	Not Found	Not Found	0.06533	0.86	114	114
High	Master Protein	DAA00957.1	[gene=psbA] [protein=photosystem II reaction center protein D1] [protein_id=DAA00957.1] [location=join(138790..138969,140219..140422,141835..141975,143075..143305,145126..145428)]	0	20.367	17	5	50	5	5	352	39	5.5	3428.45	3.32	5	4	Not Found	Not Found	Not Found	Not Found	High	Not Found	High	High	Not Found	High	Not Found	High	Not Found	High	Not Found	Not Found	Not Found	Not Found	Not Found	Not Found	Not Found	Not Found	Not Found	High	Not Found	Not Found	Not Found	1
	Confidence	Annotated Sequence	Modifications	Qvality PEP	# Protein Groups	# Proteins	# PSMs	Master Protein Accessions	Positions in Master Proteins	Modifications in Master Proteins	# Missed Cleavages	Theo. MH+ [Da]	Found in Sample: [S25] F25: Sample, anoxia, 1	Found in Sample: [S26] F26: Sample, anoxia, 2	Found in Sample: [S42] F42: Sample, anoxia, 3	Found in Sample: [S41] F41: Sample, anoxia, 4	Found in Sample: [S39] F39: Sample, anoxia, 5	Found in Sample: [S20] F20: Sample, control, 15	Confidence (by Search Engine): MS Amanda 2.0	Found in Sample: [S10] F10: Sample, control, 7	Found in Sample: [S14] F14: Sample, control, 12	Found in Sample: [S17] F17: Sample, control, 17	Found in Sample: [S1] F1: Sample, control, 6	Found in Sample: [S11] F11: Sample, control, 8	Found in Sample: [S18] F18: Sample, control, 13	Percolator PEP (by Search Engine): MS Amanda 2.0	Found in Sample: [S4] F4: Sample, control, 9	Found in Sample: [S16] F16: Sample, control, 14	Found in Sample: [S13] F13: Sample, control, 16	Found in Sample: [S27] F27: Sample, anoxia, 6	Found in Sample: [S29] F29: Sample, anoxia, 8	Found in Sample: [S32] F32: Sample, anoxia, 11	Found in Sample: [S33] F33: Sample, anoxia, 12	Found in Sample: [S34] F34: Sample, anoxia, 13	Found in Sample: [S36] F36: Sample, anoxia, 16	Found in Sample: [S46] F46: Sample, anoxia, 20	Found in Sample: [S47] F47: Sample, anoxia, 21	Found in Sample: [S5] F5: Sample, control, 4	Found in Sample: [S28] F28: Sample, anoxia, 7	Found in Sample: [S9] F9: Sample, control, 3	Found in Sample: [S30] F30: Sample, anoxia, 9	Found in Sample: [S45] F45: Sample, anoxia, 22	Found in Sample: [S48] F48: Sample, anoxia, 23	Found in Sample: [S49] F49: Sample, anoxia, 19	Percolator PEP (by Search Engine): Sequest HT	XCorr (by Search Engine): Sequest HT	Amanda Score (by Search Engine): MS Amanda 2.0	CharmeRT Combined Score (by Search Engine): MS Amanda 2.0
	High	[R].VLNTWADIINR.[A]		0.000108808	1	1	26	DAA00957.1	DAA00957.1 [313-323]		0	1314.72	Not Found	Not Found	High	High	Not Found	High	High	Not Found	High	High	Not Found	High	High	3.967e-05	Not Found	High	Not Found	Not Found	Not Found	Not Found	Not Found	Not Found	Not Found	Not Found	Not Found	High	Not Found	High	Not Found	Not Found	Not Found	Not Found	0.007414	0.75	143.19	143.19
	High	[R].ANLGMEVMHER.[N]		0.000505406	1	1	1	DAA00957.1	DAA00957.1 [324-334]		0	1286.6	Not Found	Not Found	Not Found	Not Found	Not Found	Not Found	High	Not Found	Not Found	Not Found	Not Found	Not Found	High	0.0001528	Not Found	Not Found	Not Found	Not Found	Not Found	Not Found	Not Found	Not Found	Not Found	Not Found	Not Found	Not Found	Not Found	Not Found	Not Found	Not Found	Not Found	Not Found			144.58	144.58
	High	[R].FGQEEETYNIVAAHGYFGR.[L]		0.000114779	1	1	17	DAA00957.1	DAA00957.1 [239-257]		0	2188.01	Not Found	Not Found	Not Found	High	Not Found	High	High	Not Found	Not Found	High	Not Found	Not Found	High	7.172e-05	Not Found	High	Not Found	Not Found	Not Found	Not Found	Not Found	Not Found	Not Found	Not Found	Not Found	Not Found	Not Found	Not Found	Not Found	Not Found	Not Found	Not Found	5.439e-05	2.05	126.35	126.35
	High	[R].EWELSFR.[L]		0.0800036	1	1	4	DAA00957.1	DAA00957.1 [130-136]		0	966.468	Not Found	Not Found	Not Found	Not Found	Not Found	High	High	Not Found	Not Found	High	Not Found	Not Found	High	0.01479	Not Found	Not Found	Not Found	Not Found	Not Found	Not Found	Not Found	Not Found	Not Found	Not Found	Not Found	Not Found	Not Found	Not Found	Not Found	Not Found	Not Found	Not Found	0.03691	0.95	77.43	77.43
	High	[R].ETTENESANEGYR.[F]		0.153011	1	1	2	DAA00957.1	DAA00957.1 [226-238]		0	1499.62	Not Found	Not Found	Not Found	Not Found	Not Found	Not Found	High	Not Found	Not Found	High	Not Found	Not Found	Not Found	0.05597	Not Found	Not Found	Not Found	Not Found	Not Found	Not Found	Not Found	Not Found	Not Found	Not Found	Not Found	Not Found	Not Found	Not Found	Not Found	Not Found	Not Found	Not Found	0.04297	0.69	79.02	79.02
High	Master Protein	DAA00949.2	[gene=psaB] [protein=photosystem I P700 chlorophyll A apoprotein A2] [protein_id=DAA00949.2] [location=119601..121808]	0	18.451	13	6	18	6	6	735	82.1	7.03	1180.62	1.71	5	5	Not Found	Not Found	Not Found	Not Found	Not Found	High	Not Found	Not Found	Not Found	Not Found	Not Found	Not Found	High	Not Found	High	Not Found	Not Found	Not Found	High	Not Found	Not Found	Not Found	Not Found	Not Found	Not Found	Not Found	Not Found	1
	Confidence	Annotated Sequence	Modifications	Qvality PEP	# Protein Groups	# Proteins	# PSMs	Master Protein Accessions	Positions in Master Proteins	Modifications in Master Proteins	# Missed Cleavages	Theo. MH+ [Da]	Found in Sample: [S25] F25: Sample, anoxia, 1	Found in Sample: [S26] F26: Sample, anoxia, 2	Found in Sample: [S42] F42: Sample, anoxia, 3	Found in Sample: [S41] F41: Sample, anoxia, 4	Found in Sample: [S39] F39: Sample, anoxia, 5	Found in Sample: [S20] F20: Sample, control, 15	Confidence (by Search Engine): MS Amanda 2.0	Found in Sample: [S10] F10: Sample, control, 7	Found in Sample: [S14] F14: Sample, control, 12	Found in Sample: [S17] F17: Sample, control, 17	Found in Sample: [S1] F1: Sample, control, 6	Found in Sample: [S11] F11: Sample, control, 8	Found in Sample: [S18] F18: Sample, control, 13	Percolator PEP (by Search Engine): MS Amanda 2.0	Found in Sample: [S4] F4: Sample, control, 9	Found in Sample: [S16] F16: Sample, control, 14	Found in Sample: [S13] F13: Sample, control, 16	Found in Sample: [S27] F27: Sample, anoxia, 6	Found in Sample: [S29] F29: Sample, anoxia, 8	Found in Sample: [S32] F32: Sample, anoxia, 11	Found in Sample: [S33] F33: Sample, anoxia, 12	Found in Sample: [S34] F34: Sample, anoxia, 13	Found in Sample: [S36] F36: Sample, anoxia, 16	Found in Sample: [S46] F46: Sample, anoxia, 20	Found in Sample: [S47] F47: Sample, anoxia, 21	Found in Sample: [S5] F5: Sample, control, 4	Found in Sample: [S28] F28: Sample, anoxia, 7	Found in Sample: [S9] F9: Sample, control, 3	Found in Sample: [S30] F30: Sample, anoxia, 9	Found in Sample: [S45] F45: Sample, anoxia, 22	Found in Sample: [S48] F48: Sample, anoxia, 23	Found in Sample: [S49] F49: Sample, anoxia, 19	Percolator PEP (by Search Engine): Sequest HT	XCorr (by Search Engine): Sequest HT	Amanda Score (by Search Engine): MS Amanda 2.0	CharmeRT Combined Score (by Search Engine): MS Amanda 2.0
	High	[R].MQAILEAHTPPSGSLGAGHK.[G]	1xOxidation [M1]	0.000302237	1	1	2	DAA00949.2	DAA00949.2 [302-321]		0	2018.01	High	Not Found	Not Found	Not Found	Not Found	Not Found	High	Not Found	Not Found	Not Found	Not Found	Not Found	Not Found	0.0006106	Not Found	Not Found	Not Found	Not Found	Not Found	Not Found	Not Found	Not Found	Not Found	Not Found	Not Found	Not Found	Not Found	Not Found	Not Found	Not Found	Not Found	Not Found	0.0001296	1.27	127.51	127.51
	High	[R].MQAILEAHTPPSGSLGAGHK.[G]		0.0165134	1	1	1	DAA00949.2	DAA00949.2 [302-321]		0	2002.02	Not Found	Not Found	Not Found	Not Found	Not Found	Not Found	High	Not Found	Not Found	Not Found	Not Found	Not Found	Not Found	0.003328	Not Found	Not Found	Not Found	Not Found	Not Found	Not Found	Not Found	Not Found	Not Found	Not Found	Not Found	Not Found	Not Found	Not Found	Not Found	Not Found	Not Found	Not Found			86.46	86.46
	High	[R].IWYGLAMAHDFESHDGMTEENLYQK.[I]	2xOxidation [M7; M17]	0.00630477	1	1	1	DAA00949.2	DAA00949.2 [22-46]		0	3017.31	High	Not Found	Not Found	Not Found	Not Found	Not Found	n/a	Not Found	Not Found	Not Found	Not Found	Not Found	Not Found		Not Found	Not Found	Not Found	Not Found	Not Found	Not Found	Not Found	Not Found	Not Found	Not Found	Not Found	Not Found	Not Found	Not Found	Not Found	Not Found	Not Found	Not Found	0.001968	1.74
	High	[K].FSQGLAQDPTTR.[R]		0.0211109	1	1	5	DAA00949.2	DAA00949.2 [9-20]		0	1320.65	Not Found	Not Found	Not Found	Not Found	Not Found	Not Found	High	Not Found	Not Found	Not Found	Not Found	Not Found	Not Found	0.01903	Not Found	Not Found	Not Found	High	Not Found	Not Found	Not Found	Not Found	Not Found	Not Found	Not Found	Not Found	Not Found	Not Found	Not Found	Not Found	Not Found	Not Found	0.005935	1.71	108.15	108.15
	High	[K].DKPVALSIVQAR.[L]		0.00744595	1	1	6	DAA00949.2	DAA00949.2 [696-707]		0	1296.76	High	Not Found	Not Found	Not Found	Not Found	Not Found	High	Not Found	Not Found	Not Found	Not Found	Not Found	Not Found	0.00163	Not Found	Not Found	Not Found	Not Found	Not Found	Not Found	Not Found	Not Found	Not Found	Not Found	Not Found	Not Found	Not Found	Not Found	Not Found	Not Found	Not Found	Not Found	0.006724	1.24	118.48	118.48
	High	[R].DYDPEQNKGNVLAR.[M]		0.133895	1	1	2	DAA00949.2	DAA00949.2 [398-411]		1	1618.78	High	Not Found	Not Found	Not Found	Not Found	Not Found	High	Not Found	Not Found	Not Found	Not Found	Not Found	Not Found	0.02523	Not Found	Not Found	Not Found	Not Found	Not Found	Not Found	Not Found	Not Found	Not Found	Not Found	Not Found	Not Found	Not Found	Not Found	Not Found	Not Found	Not Found	Not Found	0.07183	0.91	100.78	100.78
	High	[K].TPLANLVYWK.[D]		0.18257	1	1	1	DAA00949.2	DAA00949.2 [686-695]		0	1204.67	Not Found	Not Found	Not Found	Not Found	Not Found	Not Found	High	Not Found	Not Found	Not Found	Not Found	Not Found	Not Found	0.03542	Not Found	Not Found	Not Found	Not Found	Not Found	Not Found	Not Found	Not Found	Not Found	Not Found	Not Found	Not Found	Not Found	Not Found	Not Found	Not Found	Not Found	Not Found			91.44	91.44
High	Master Protein	DAA00933.1	[gene=psbB] [protein=photosystem II P680 chlorophyll A apoprotein] [protein_id=DAA00933.1] [location=complement(80277..81803)]	0	51.444	27	13	110	13	13	508	56.1	6.64	6123.36	19.94	12	9	Not Found	Not Found	High	High	High	Not Found	High	High	High	High	High	High	Not Found	Not Found	Not Found	Not Found	Not Found	Not Found	Not Found	Not Found	Not Found	Not Found	Not Found	Not Found	Not Found	Not Found	Not Found	1
	Confidence	Annotated Sequence	Modifications	Qvality PEP	# Protein Groups	# Proteins	# PSMs	Master Protein Accessions	Positions in Master Proteins	Modifications in Master Proteins	# Missed Cleavages	Theo. MH+ [Da]	Found in Sample: [S25] F25: Sample, anoxia, 1	Found in Sample: [S26] F26: Sample, anoxia, 2	Found in Sample: [S42] F42: Sample, anoxia, 3	Found in Sample: [S41] F41: Sample, anoxia, 4	Found in Sample: [S39] F39: Sample, anoxia, 5	Found in Sample: [S20] F20: Sample, control, 15	Confidence (by Search Engine): MS Amanda 2.0	Found in Sample: [S10] F10: Sample, control, 7	Found in Sample: [S14] F14: Sample, control, 12	Found in Sample: [S17] F17: Sample, control, 17	Found in Sample: [S1] F1: Sample, control, 6	Found in Sample: [S11] F11: Sample, control, 8	Found in Sample: [S18] F18: Sample, control, 13	Percolator PEP (by Search Engine): MS Amanda 2.0	Found in Sample: [S4] F4: Sample, control, 9	Found in Sample: [S16] F16: Sample, control, 14	Found in Sample: [S13] F13: Sample, control, 16	Found in Sample: [S27] F27: Sample, anoxia, 6	Found in Sample: [S29] F29: Sample, anoxia, 8	Found in Sample: [S32] F32: Sample, anoxia, 11	Found in Sample: [S33] F33: Sample, anoxia, 12	Found in Sample: [S34] F34: Sample, anoxia, 13	Found in Sample: [S36] F36: Sample, anoxia, 16	Found in Sample: [S46] F46: Sample, anoxia, 20	Found in Sample: [S47] F47: Sample, anoxia, 21	Found in Sample: [S5] F5: Sample, control, 4	Found in Sample: [S28] F28: Sample, anoxia, 7	Found in Sample: [S9] F9: Sample, control, 3	Found in Sample: [S30] F30: Sample, anoxia, 9	Found in Sample: [S45] F45: Sample, anoxia, 22	Found in Sample: [S48] F48: Sample, anoxia, 23	Found in Sample: [S49] F49: Sample, anoxia, 19	Percolator PEP (by Search Engine): Sequest HT	XCorr (by Search Engine): Sequest HT	Amanda Score (by Search Engine): MS Amanda 2.0	CharmeRT Combined Score (by Search Engine): MS Amanda 2.0
	High	[R].MPTFFETFPVLLLDKDGIVR.[A]	1xOxidation [M1]	0.00165892	1	1	11	DAA00933.1	DAA00933.1 [359-378]		1	2354.25	Not Found	Not Found	Not Found	Not Found	Not Found	Not Found	High	High	Not Found	Not Found	Not Found	Not Found	Not Found	0.0008573	High	Not Found	Not Found	Not Found	Not Found	Not Found	Not Found	Not Found	Not Found	Not Found	Not Found	High	Not Found	High	Not Found	Not Found	Not Found	Not Found	0.0005959	2.2	86.3	86.3
	High	[R].MPTFFETFPVLLLDKDGIVR.[A]		4.05019e-05	1	1	8	DAA00933.1	DAA00933.1 [359-378]		1	2338.25	Not Found	Not Found	Not Found	Not Found	Not Found	Not Found	High	High	Not Found	Not Found	Not Found	High	Not Found	1.666e-05	High	Not Found	Not Found	Not Found	Not Found	Not Found	Not Found	Not Found	Not Found	Not Found	Not Found	High	Not Found	Not Found	Not Found	Not Found	Not Found	Not Found	0.0005953	2.33	180.42	180.42
	High	[K].RVQASLAEGASLSDAWSR.[I]		0.0058983	1	1	3	DAA00933.1	DAA00933.1 [287-304]		1	1903.96	Not Found	Not Found	Not Found	Not Found	Not Found	Not Found	High	Not Found	Not Found	Not Found	Not Found	Not Found	Not Found	0.001327	Not Found	Not Found	Not Found	Not Found	Not Found	Not Found	Not Found	Not Found	Not Found	Not Found	Not Found	High	Not Found	Not Found	Not Found	Not Found	Not Found	Not Found	0.014	1.57	115.92	115.92
	High	[R].VQASLAEGASLSDAWSR.[I]		8.3214e-06	1	1	26	DAA00933.1	DAA00933.1 [288-304]		0	1747.86	Not Found	Not Found	Not Found	Not Found	Not Found	High	High	High	Not Found	Not Found	Not Found	Not Found	High	4.147e-06	High	High	Not Found	Not Found	Not Found	Not Found	Not Found	Not Found	Not Found	Not Found	Not Found	High	Not Found	High	Not Found	Not Found	Not Found	Not Found	0.0001269	2.16	162.09	162.09
	High	[R].YQWDQGFFQQEIQK.[R]		0.0254134	1	1	9	DAA00933.1	DAA00933.1 [273-286]		0	1844.86	Not Found	Not Found	Not Found	Not Found	Not Found	Not Found	High	Not Found	Not Found	Not Found	Not Found	High	Not Found	0.005172	Not Found	Not Found	Not Found	Not Found	Not Found	Not Found	Not Found	Not Found	Not Found	Not Found	Not Found	High	Not Found	High	Not Found	Not Found	Not Found	Not Found	0.007045	1.04	110.94	110.94
	High	[R].TGAMNSGDGIAVGWLGHASFK.[D]	1xOxidation [M4]	0.00405894	1	1	5	DAA00933.1	DAA00933.1 [327-347]		0	2091.99	Not Found	Not Found	Not Found	Not Found	Not Found	Not Found	n/a	Not Found	Not Found	Not Found	Not Found	High	Not Found		High	Not Found	Not Found	Not Found	Not Found	Not Found	Not Found	Not Found	Not Found	Not Found	Not Found	High	Not Found	High	Not Found	Not Found	Not Found	Not Found	0.00133	1.73
	High	[R].STLQSDGVFR.[S]		0.00795736	1	1	10	DAA00933.1	DAA00933.1 [435-444]		0	1109.56	Not Found	Not Found	Not Found	Not Found	Not Found	Not Found	High	Not Found	Not Found	Not Found	Not Found	High	Not Found	0.00173	High	Not Found	Not Found	Not Found	Not Found	Not Found	Not Found	Not Found	Not Found	Not Found	Not Found	High	Not Found	Not Found	Not Found	Not Found	Not Found	Not Found	0.02214	1.37	133.36	133.36
	High	[K].AQLGEIFEFDR.[S]		9.90975e-05	1	1	16	DAA00933.1	DAA00933.1 [424-434]		0	1324.65	Not Found	Not Found	Not Found	Not Found	Not Found	Not Found	High	High	Not Found	Not Found	Not Found	Not Found	Not Found	3.653e-05	High	Not Found	Not Found	Not Found	Not Found	Not Found	Not Found	Not Found	Not Found	Not Found	Not Found	High	Not Found	High	Not Found	Not Found	Not Found	Not Found	0.0011	1.04	171.58	171.58
	High	[R].DVFAGIDDDINDQVEFGK.[Y]		0.00855978	1	1	7	DAA00933.1	DAA00933.1 [477-494]		0	1996.91	Not Found	Not Found	Not Found	Not Found	Not Found	Not Found	High	High	High	Not Found	Not Found	High	Not Found	0.001847	Not Found	Not Found	Not Found	Not Found	Not Found	Not Found	Not Found	Not Found	Not Found	Not Found	Not Found	High	Not Found	High	Not Found	Not Found	Not Found	Not Found	0.009284	1.23	87.7	87.7
	High	[K].LAFYDYIGNNPAK.[G]		0.0154731	1	1	1	DAA00933.1	DAA00933.1 [309-321]		0	1485.74	Not Found	Not Found	Not Found	Not Found	Not Found	Not Found	High	Not Found	Not Found	Not Found	Not Found	Not Found	Not Found	0.003129	Not Found	Not Found	Not Found	Not Found	Not Found	Not Found	Not Found	Not Found	Not Found	Not Found	Not Found	High	Not Found	Not Found	Not Found	Not Found	Not Found	Not Found			101.6	101.6
	High	[R].KAQLGEIFEFDR.[S]		0.00839118	1	1	10	DAA00933.1	DAA00933.1 [423-434]		1	1452.75	Not Found	Not Found	Not Found	Not Found	Not Found	Not Found	High	Not Found	Not Found	Not Found	Not Found	High	Not Found	0.001818	Not Found	Not Found	Not Found	Not Found	Not Found	Not Found	Not Found	Not Found	Not Found	Not Found	Not Found	High	Not Found	Not Found	Not Found	Not Found	Not Found	Not Found	0.009092	2.32	159.18	159.18
	High	[R].RMPTFFETFPVLLLDK.[D]	1xOxidation [M2]	0.0944653	1	1	1	DAA00933.1	DAA00933.1 [358-373]		1	1970.05	Not Found	Not Found	Not Found	Not Found	Not Found	Not Found	High	Not Found	Not Found	Not Found	Not Found	Not Found	Not Found	0.01744	Not Found	Not Found	Not Found	Not Found	Not Found	Not Found	Not Found	Not Found	Not Found	Not Found	Not Found	Not Found	Not Found	High	Not Found	Not Found	Not Found	Not Found	0.2429	1.13	110.08	110.08
	High	[R].MPTFFETFPVLLLDK.[D]	1xOxidation [M1]	0.0862259	1	1	2	DAA00933.1	DAA00933.1 [359-373]		0	1813.94	Not Found	Not Found	Not Found	Not Found	Not Found	Not Found	High	Not Found	Not Found	Not Found	Not Found	High	Not Found	0.01592	Not Found	Not Found	Not Found	Not Found	Not Found	Not Found	Not Found	Not Found	Not Found	Not Found	Not Found	Not Found	Not Found	Not Found	Not Found	Not Found	Not Found	Not Found			104.92	104.92
	High	[R].QGMFVLPFMTR.[L]		0.098837	1	1	1	DAA00933.1	DAA00933.1 [58-68]		0	1326.67	Not Found	Not Found	Not Found	Not Found	Not Found	Not Found	High	Not Found	Not Found	Not Found	Not Found	Not Found	Not Found	0.01833	Not Found	Not Found	Not Found	Not Found	Not Found	Not Found	Not Found	Not Found	Not Found	Not Found	Not Found	High	Not Found	Not Found	Not Found	Not Found	Not Found	Not Found			116.95	116.95
High	Master Protein	DAA00904.1	[gene=petA] [protein=cytochrome f] [protein_id=DAA00904.1] [location=2898..3851]	0	10.27	20	4	10	4	4	317	34.3	8.53	395.02	0	3	4	Not Found	Not Found	Not Found	Not Found	Not Found	Not Found	Not Found	Not Found	Not Found	Not Found	Not Found	High	Not Found	Not Found	Not Found	Not Found	Not Found	Not Found	Not Found	Not Found	Not Found	Not Found	Not Found	Not Found	Not Found	Not Found	Not Found	1
	Confidence	Annotated Sequence	Modifications	Qvality PEP	# Protein Groups	# Proteins	# PSMs	Master Protein Accessions	Positions in Master Proteins	Modifications in Master Proteins	# Missed Cleavages	Theo. MH+ [Da]	Found in Sample: [S25] F25: Sample, anoxia, 1	Found in Sample: [S26] F26: Sample, anoxia, 2	Found in Sample: [S42] F42: Sample, anoxia, 3	Found in Sample: [S41] F41: Sample, anoxia, 4	Found in Sample: [S39] F39: Sample, anoxia, 5	Found in Sample: [S20] F20: Sample, control, 15	Confidence (by Search Engine): MS Amanda 2.0	Found in Sample: [S10] F10: Sample, control, 7	Found in Sample: [S14] F14: Sample, control, 12	Found in Sample: [S17] F17: Sample, control, 17	Found in Sample: [S1] F1: Sample, control, 6	Found in Sample: [S11] F11: Sample, control, 8	Found in Sample: [S18] F18: Sample, control, 13	Percolator PEP (by Search Engine): MS Amanda 2.0	Found in Sample: [S4] F4: Sample, control, 9	Found in Sample: [S16] F16: Sample, control, 14	Found in Sample: [S13] F13: Sample, control, 16	Found in Sample: [S27] F27: Sample, anoxia, 6	Found in Sample: [S29] F29: Sample, anoxia, 8	Found in Sample: [S32] F32: Sample, anoxia, 11	Found in Sample: [S33] F33: Sample, anoxia, 12	Found in Sample: [S34] F34: Sample, anoxia, 13	Found in Sample: [S36] F36: Sample, anoxia, 16	Found in Sample: [S46] F46: Sample, anoxia, 20	Found in Sample: [S47] F47: Sample, anoxia, 21	Found in Sample: [S5] F5: Sample, control, 4	Found in Sample: [S28] F28: Sample, anoxia, 7	Found in Sample: [S9] F9: Sample, control, 3	Found in Sample: [S30] F30: Sample, anoxia, 9	Found in Sample: [S45] F45: Sample, anoxia, 22	Found in Sample: [S48] F48: Sample, anoxia, 23	Found in Sample: [S49] F49: Sample, anoxia, 19	Percolator PEP (by Search Engine): Sequest HT	XCorr (by Search Engine): Sequest HT	Amanda Score (by Search Engine): MS Amanda 2.0	CharmeRT Combined Score (by Search Engine): MS Amanda 2.0
	High	[K].YPIYFGGNR.[G]		0.00185833	1	1	5	DAA00904.1	DAA00904.1 [177-185]		0	1086.54	Not Found	Not Found	Not Found	Not Found	Not Found	Not Found	High	Not Found	Not Found	Not Found	Not Found	Not Found	High	0.002835	Not Found	Not Found	Not Found	Not Found	Not Found	Not Found	Not Found	Not Found	Not Found	Not Found	Not Found	Not Found	Not Found	Not Found	Not Found	Not Found	Not Found	Not Found	0.000657	0.97	110.86	110.86
	High	[K].GDLNVGMVLILPEGFELAPPDRVPAEIK.[E]	1xOxidation [M7]	0.0081174	1	1	1	DAA00904.1	DAA00904.1 [98-125]		1	3005.6	Not Found	Not Found	Not Found	Not Found	Not Found	Not Found	n/a	Not Found	Not Found	Not Found	Not Found	Not Found	Not Found		Not Found	Not Found	Not Found	Not Found	Not Found	Not Found	Not Found	Not Found	Not Found	Not Found	Not Found	Not Found	Not Found	Not Found	Not Found	Not Found	Not Found	Not Found	0.002467	1.75
	High	[K].IVAITALSEK.[K]		0.171649	1	1	2	DAA00904.1	DAA00904.1 [210-219]		0	1044.63	Not Found	Not Found	Not Found	Not Found	Not Found	Not Found	High	Not Found	Not Found	Not Found	Not Found	Not Found	High	0.04668	Not Found	Not Found	Not Found	Not Found	Not Found	Not Found	Not Found	Not Found	Not Found	Not Found	Not Found	Not Found	Not Found	Not Found	Not Found	Not Found	Not Found	Not Found	0.04888	0.6	62.75	62.75
	High	[K].YSEMVVPILSPDPAK.[N]	1xOxidation [M4]	0.181639	1	1	2	DAA00904.1	DAA00904.1 [154-168]		0	1661.85	Not Found	Not Found	Not Found	Not Found	Not Found	Not Found	High	Not Found	Not Found	Not Found	Not Found	Not Found	High	0.0645	Not Found	Not Found	Not Found	Not Found	Not Found	Not Found	Not Found	Not Found	Not Found	Not Found	Not Found	Not Found	Not Found	Not Found	Not Found	Not Found	Not Found	Not Found	0.05216	0.65	66.51	66.51
High	Master Protein	Cre17.g720250.t1.2	LHCB4 Light-harvesting minor chlorophyll a/b binding protein of photosystem II___(1 of 1) K08915 - light-harvesting complex II chlorophyll a/b binding protein 4 (LHCB4)	0	19.807	30	5	43	5	5	280	29.9	6.6	1805.45	4.53	2	5	Not Found	Not Found	Not Found	Not Found	High	Not Found	Not Found	Not Found	Not Found	Not Found	Not Found	High	Not Found	Not Found	Not Found	Not Found	Not Found	Not Found	Not Found	Not Found	Not Found	Not Found	Not Found	High	Not Found	Not Found	Not Found	1
	Confidence	Annotated Sequence	Modifications	Qvality PEP	# Protein Groups	# Proteins	# PSMs	Master Protein Accessions	Positions in Master Proteins	Modifications in Master Proteins	# Missed Cleavages	Theo. MH+ [Da]	Found in Sample: [S25] F25: Sample, anoxia, 1	Found in Sample: [S26] F26: Sample, anoxia, 2	Found in Sample: [S42] F42: Sample, anoxia, 3	Found in Sample: [S41] F41: Sample, anoxia, 4	Found in Sample: [S39] F39: Sample, anoxia, 5	Found in Sample: [S20] F20: Sample, control, 15	Confidence (by Search Engine): MS Amanda 2.0	Found in Sample: [S10] F10: Sample, control, 7	Found in Sample: [S14] F14: Sample, control, 12	Found in Sample: [S17] F17: Sample, control, 17	Found in Sample: [S1] F1: Sample, control, 6	Found in Sample: [S11] F11: Sample, control, 8	Found in Sample: [S18] F18: Sample, control, 13	Percolator PEP (by Search Engine): MS Amanda 2.0	Found in Sample: [S4] F4: Sample, control, 9	Found in Sample: [S16] F16: Sample, control, 14	Found in Sample: [S13] F13: Sample, control, 16	Found in Sample: [S27] F27: Sample, anoxia, 6	Found in Sample: [S29] F29: Sample, anoxia, 8	Found in Sample: [S32] F32: Sample, anoxia, 11	Found in Sample: [S33] F33: Sample, anoxia, 12	Found in Sample: [S34] F34: Sample, anoxia, 13	Found in Sample: [S36] F36: Sample, anoxia, 16	Found in Sample: [S46] F46: Sample, anoxia, 20	Found in Sample: [S47] F47: Sample, anoxia, 21	Found in Sample: [S5] F5: Sample, control, 4	Found in Sample: [S28] F28: Sample, anoxia, 7	Found in Sample: [S9] F9: Sample, control, 3	Found in Sample: [S30] F30: Sample, anoxia, 9	Found in Sample: [S45] F45: Sample, anoxia, 22	Found in Sample: [S48] F48: Sample, anoxia, 23	Found in Sample: [S49] F49: Sample, anoxia, 19	Percolator PEP (by Search Engine): Sequest HT	XCorr (by Search Engine): Sequest HT	Amanda Score (by Search Engine): MS Amanda 2.0	CharmeRT Combined Score (by Search Engine): MS Amanda 2.0
	High	[K].YQGDALWLPNTTRPEWLDGSLPGDR.[G]		6.33532e-05	1	1	4	Cre17.g720250.t1.2	Cre17.g720250.t1.2 [47-71]		0	2857.39	Not Found	Not Found	Not Found	High	Not Found	High	n/a	Not Found	Not Found	High	Not Found	Not Found	Not Found		Not Found	High	Not Found	Not Found	Not Found	Not Found	Not Found	Not Found	Not Found	Not Found	Not Found	Not Found	Not Found	Not Found	Not Found	Not Found	Not Found	Not Found	3.192e-05	1.65
	High	[R].LAPYSEVFGLAR.[F]		0.00744595	1	1	12	Cre17.g720250.t1.2	Cre17.g720250.t1.2 [121-132]		0	1322.71	Not Found	Not Found	Not Found	High	Not Found	High	High	Not Found	High	High	Not Found	Not Found	Not Found	0.001634	Not Found	High	Not Found	Not Found	Not Found	Not Found	Not Found	Not Found	Not Found	Not Found	Not Found	Not Found	Not Found	Not Found	Not Found	Not Found	Not Found	Not Found	0.01065	0.95	119.82	119.82
	High	[K].GSVEAIVQATPDEVSSENR.[L]		0.00149082	1	1	22	Cre17.g720250.t1.2	Cre17.g720250.t1.2 [102-120]		0	1987.96	Not Found	Not Found	Not Found	High	Not Found	High	High	Not Found	Not Found	High	Not Found	Not Found	High	0.0003959	Not Found	High	Not Found	Not Found	Not Found	Not Found	Not Found	High	Not Found	Not Found	Not Found	Not Found	Not Found	Not Found	Not Found	Not Found	Not Found	Not Found	0.0005581	1.57	119.7	119.7
	High	[R].KYQGDALWLPNTTRPEWLDGSLPGDR.[G]		0.00199996	1	1	2	Cre17.g720250.t1.2	Cre17.g720250.t1.2 [46-71]		1	2985.49	Not Found	Not Found	Not Found	Not Found	Not Found	High	n/a	Not Found	High	Not Found	Not Found	Not Found	Not Found		Not Found	Not Found	Not Found	Not Found	Not Found	Not Found	Not Found	Not Found	Not Found	Not Found	Not Found	Not Found	Not Found	Not Found	Not Found	Not Found	Not Found	Not Found	0.0007038	2.12
	High	[R].GFDPLGLSKPSEFVVIGVDENDQNAAK.[N]		0.0960845	1	1	3	Cre17.g720250.t1.2	Cre17.g720250.t1.2 [72-98]		0	2846.42	Not Found	Not Found	Not Found	High	Not Found	Not Found	n/a	Not Found	High	Not Found	Not Found	Not Found	Not Found		Not Found	Not Found	Not Found	Not Found	Not Found	Not Found	Not Found	Not Found	Not Found	Not Found	Not Found	Not Found	Not Found	Not Found	Not Found	Not Found	Not Found	Not Found	0.02606	1.49
High	Master Protein	Cre17.g698000.t1.2	ATP2 Mitochondrial F1F0 ATP synthase, beta subunit___(1 of 1) K02133 - F-type H+-transporting ATPase subunit beta (ATPeF1B, ATP5B, ATP2)	0	6.986	4	2	5	2	2	574	61.8	5.11	303.88	0	2	2	Not Found	Not Found	Not Found	Not Found	Not Found	Not Found	Not Found	Not Found	Not Found	Not Found	Not Found	Not Found	High	Not Found	Not Found	Not Found	Not Found	Not Found	Not Found	Not Found	Not Found	Not Found	Not Found	Not Found	Not Found	Not Found	Not Found	1
	Confidence	Annotated Sequence	Modifications	Qvality PEP	# Protein Groups	# Proteins	# PSMs	Master Protein Accessions	Positions in Master Proteins	Modifications in Master Proteins	# Missed Cleavages	Theo. MH+ [Da]	Found in Sample: [S25] F25: Sample, anoxia, 1	Found in Sample: [S26] F26: Sample, anoxia, 2	Found in Sample: [S42] F42: Sample, anoxia, 3	Found in Sample: [S41] F41: Sample, anoxia, 4	Found in Sample: [S39] F39: Sample, anoxia, 5	Found in Sample: [S20] F20: Sample, control, 15	Confidence (by Search Engine): MS Amanda 2.0	Found in Sample: [S10] F10: Sample, control, 7	Found in Sample: [S14] F14: Sample, control, 12	Found in Sample: [S17] F17: Sample, control, 17	Found in Sample: [S1] F1: Sample, control, 6	Found in Sample: [S11] F11: Sample, control, 8	Found in Sample: [S18] F18: Sample, control, 13	Percolator PEP (by Search Engine): MS Amanda 2.0	Found in Sample: [S4] F4: Sample, control, 9	Found in Sample: [S16] F16: Sample, control, 14	Found in Sample: [S13] F13: Sample, control, 16	Found in Sample: [S27] F27: Sample, anoxia, 6	Found in Sample: [S29] F29: Sample, anoxia, 8	Found in Sample: [S32] F32: Sample, anoxia, 11	Found in Sample: [S33] F33: Sample, anoxia, 12	Found in Sample: [S34] F34: Sample, anoxia, 13	Found in Sample: [S36] F36: Sample, anoxia, 16	Found in Sample: [S46] F46: Sample, anoxia, 20	Found in Sample: [S47] F47: Sample, anoxia, 21	Found in Sample: [S5] F5: Sample, control, 4	Found in Sample: [S28] F28: Sample, anoxia, 7	Found in Sample: [S9] F9: Sample, control, 3	Found in Sample: [S30] F30: Sample, anoxia, 9	Found in Sample: [S45] F45: Sample, anoxia, 22	Found in Sample: [S48] F48: Sample, anoxia, 23	Found in Sample: [S49] F49: Sample, anoxia, 19	Percolator PEP (by Search Engine): Sequest HT	XCorr (by Search Engine): Sequest HT	Amanda Score (by Search Engine): MS Amanda 2.0	CharmeRT Combined Score (by Search Engine): MS Amanda 2.0
	High	[R].LVLEVAQHMGDNTVR.[C]	1xOxidation [M9]	0.0432547	1	1	1	Cre17.g698000.t1.2	Cre17.g698000.t1.2 [72-86]		0	1697.86	High	Not Found	Not Found	Not Found	Not Found	Not Found	High	Not Found	Not Found	Not Found	Not Found	Not Found	Not Found	0.008093	Not Found	Not Found	Not Found	Not Found	Not Found	Not Found	Not Found	Not Found	Not Found	Not Found	Not Found	Not Found	Not Found	Not Found	Not Found	Not Found	Not Found	Not Found			92.43	92.43
	High	[R].LVLEVAQHMGDNTVR.[C]		0.00618001	1	1	2	Cre17.g698000.t1.2	Cre17.g698000.t1.2 [72-86]		0	1681.87	High	Not Found	Not Found	Not Found	Not Found	Not Found	High	Not Found	Not Found	Not Found	Not Found	Not Found	Not Found	0.001384	Not Found	Not Found	Not Found	Not Found	Not Found	Not Found	Not Found	Not Found	Not Found	Not Found	Not Found	Not Found	Not Found	Not Found	Not Found	Not Found	Not Found	Not Found	0.006804	1.45	129.51	129.51
	High	[K].VVDLLAPYQR.[G]		0.033758	1	1	2	Cre17.g698000.t1.2	Cre17.g698000.t1.2 [166-175]		0	1173.66	High	Not Found	Not Found	Not Found	Not Found	Not Found	High	Not Found	Not Found	Not Found	Not Found	Not Found	Not Found	0.02126	Not Found	Not Found	Not Found	Not Found	Not Found	Not Found	Not Found	Not Found	Not Found	Not Found	Not Found	Not Found	Not Found	Not Found	Not Found	Not Found	Not Found	Not Found	0.009231	1.18	81.93	81.93
High	Master Protein	Cre16.g687900.t1.2	LHCA7 Light-harvesting protein of photosystem I___(1 of 3) K08911 - light-harvesting complex I chlorophyll a/b binding protein 5 (LHCA5)	0	25.865	28	5	37	5	5	241	26.2	8.1	2177.4	0	5	5	Not Found	High	Not Found	Not Found	Not Found	Not Found	Not Found	Not Found	Not Found	Not Found	Not Found	Not Found	Not Found	Not Found	Not Found	High	High	High	Not Found	Not Found	Not Found	Not Found	Not Found	Not Found	Not Found	Not Found	Not Found	1
	Confidence	Annotated Sequence	Modifications	Qvality PEP	# Protein Groups	# Proteins	# PSMs	Master Protein Accessions	Positions in Master Proteins	Modifications in Master Proteins	# Missed Cleavages	Theo. MH+ [Da]	Found in Sample: [S25] F25: Sample, anoxia, 1	Found in Sample: [S26] F26: Sample, anoxia, 2	Found in Sample: [S42] F42: Sample, anoxia, 3	Found in Sample: [S41] F41: Sample, anoxia, 4	Found in Sample: [S39] F39: Sample, anoxia, 5	Found in Sample: [S20] F20: Sample, control, 15	Confidence (by Search Engine): MS Amanda 2.0	Found in Sample: [S10] F10: Sample, control, 7	Found in Sample: [S14] F14: Sample, control, 12	Found in Sample: [S17] F17: Sample, control, 17	Found in Sample: [S1] F1: Sample, control, 6	Found in Sample: [S11] F11: Sample, control, 8	Found in Sample: [S18] F18: Sample, control, 13	Percolator PEP (by Search Engine): MS Amanda 2.0	Found in Sample: [S4] F4: Sample, control, 9	Found in Sample: [S16] F16: Sample, control, 14	Found in Sample: [S13] F13: Sample, control, 16	Found in Sample: [S27] F27: Sample, anoxia, 6	Found in Sample: [S29] F29: Sample, anoxia, 8	Found in Sample: [S32] F32: Sample, anoxia, 11	Found in Sample: [S33] F33: Sample, anoxia, 12	Found in Sample: [S34] F34: Sample, anoxia, 13	Found in Sample: [S36] F36: Sample, anoxia, 16	Found in Sample: [S46] F46: Sample, anoxia, 20	Found in Sample: [S47] F47: Sample, anoxia, 21	Found in Sample: [S5] F5: Sample, control, 4	Found in Sample: [S28] F28: Sample, anoxia, 7	Found in Sample: [S9] F9: Sample, control, 3	Found in Sample: [S30] F30: Sample, anoxia, 9	Found in Sample: [S45] F45: Sample, anoxia, 22	Found in Sample: [S48] F48: Sample, anoxia, 23	Found in Sample: [S49] F49: Sample, anoxia, 19	Percolator PEP (by Search Engine): Sequest HT	XCorr (by Search Engine): Sequest HT	Amanda Score (by Search Engine): MS Amanda 2.0	CharmeRT Combined Score (by Search Engine): MS Amanda 2.0
	High	[K].NPGSQADGSFLGFTEEFK.[G]		0.000288435	1	1	6	Cre16.g687900.t1.2	Cre16.g687900.t1.2 [141-158]		0	1930.88	Not Found	Not Found	Not Found	Not Found	Not Found	Not Found	High	Not Found	Not Found	Not Found	Not Found	Not Found	Not Found	9.359e-05	Not Found	Not Found	Not Found	Not Found	Not Found	Not Found	Not Found	Not Found	Not Found	Not Found	Not Found	Not Found	High	Not Found	High	Not Found	Not Found	Not Found	0.002151	1.04	133.29	133.29
	High	[K].VGLGFPEWYDAGK.[V]		0.0554907	1	1	7	Cre16.g687900.t1.2	Cre16.g687900.t1.2 [95-107]		0	1438.7	Not Found	Not Found	Not Found	Not Found	Not Found	Not Found	High	Not Found	Not Found	Not Found	Not Found	Not Found	Not Found	0.0151	Not Found	Not Found	High	Not Found	Not Found	Not Found	Not Found	Not Found	Not Found	Not Found	Not Found	Not Found	High	Not Found	High	Not Found	Not Found	Not Found	0.01495	0.57	76.81	76.81
	High	[K].WYVQAELVHGR.[F]		1.1089e-05	1	1	2	Cre16.g687900.t1.2	Cre16.g687900.t1.2 [67-77]		0	1357.7	Not Found	Not Found	Not Found	Not Found	Not Found	Not Found	High	Not Found	Not Found	Not Found	Not Found	Not Found	Not Found	5.343e-06	Not Found	Not Found	Not Found	Not Found	Not Found	Not Found	Not Found	Not Found	Not Found	Not Found	Not Found	Not Found	Not Found	Not Found	Not Found	Not Found	Not Found	Not Found	0.0007439	0.78	167.81	167.81
	High	[R].FAMLGAAGIILTSIGAK.[V]		0.00120401	1	1	3	Cre16.g687900.t1.2	Cre16.g687900.t1.2 [78-94]		0	1633.93	Not Found	Not Found	Not Found	Not Found	Not Found	Not Found	High	Not Found	Not Found	Not Found	Not Found	Not Found	Not Found	0.000329	Not Found	Not Found	Not Found	Not Found	Not Found	Not Found	Not Found	Not Found	Not Found	Not Found	Not Found	Not Found	Not Found	Not Found	Not Found	Not Found	Not Found	Not Found	0.003218	1.11	149.14	149.14
	High	[R].FAMLGAAGIILTSIGAK.[V]	1xOxidation [M3]	1.49435e-07	1	1	14	Cre16.g687900.t1.2	Cre16.g687900.t1.2 [78-94]		0	1649.93	Not Found	Not Found	Not Found	Not Found	Not Found	Not Found	High	Not Found	Not Found	Not Found	Not Found	Not Found	Not Found	1.21e-07	Not Found	Not Found	High	Not Found	High	High	High	Not Found	Not Found	Not Found	Not Found	Not Found	High	Not Found	High	Not Found	Not Found	Not Found	5.355e-06	0.83	185.28	185.28
	High	[R].FFDPMGLSR.[G]		9.52058e-05	1	1	5	Cre16.g687900.t1.2	Cre16.g687900.t1.2 [169-177]		0	1069.51	Not Found	Not Found	Not Found	Not Found	Not Found	Not Found	High	Not Found	Not Found	Not Found	Not Found	Not Found	Not Found	0.0006978	Not Found	Not Found	Not Found	Not Found	Not Found	Not Found	Not Found	Not Found	Not Found	Not Found	Not Found	Not Found	Not Found	Not Found	High	Not Found	Not Found	Not Found	4.589e-05	1.49	162.43	162.43
High	Master Protein	Cre16.g673650.t1.1	LHCB5 Light-harvesting minor chlorophyll a/b binding protein of photosystem II___(1 of 1) K08916 - light-harvesting complex II chlorophyll a/b binding protein 5 (LHCB5)	0	21.24	46	9	34	9	9	289	30.7	5.52	2167.38	5.91	7	8	Not Found	Not Found	Not Found	High	High	Not Found	Not Found	Not Found	High	Not Found	Not Found	High	Not Found	High	Not Found	Not Found	High	Not Found	Not Found	Not Found	Not Found	Not Found	Not Found	High	Not Found	Not Found	Not Found	1
	Confidence	Annotated Sequence	Modifications	Qvality PEP	# Protein Groups	# Proteins	# PSMs	Master Protein Accessions	Positions in Master Proteins	Modifications in Master Proteins	# Missed Cleavages	Theo. MH+ [Da]	Found in Sample: [S25] F25: Sample, anoxia, 1	Found in Sample: [S26] F26: Sample, anoxia, 2	Found in Sample: [S42] F42: Sample, anoxia, 3	Found in Sample: [S41] F41: Sample, anoxia, 4	Found in Sample: [S39] F39: Sample, anoxia, 5	Found in Sample: [S20] F20: Sample, control, 15	Confidence (by Search Engine): MS Amanda 2.0	Found in Sample: [S10] F10: Sample, control, 7	Found in Sample: [S14] F14: Sample, control, 12	Found in Sample: [S17] F17: Sample, control, 17	Found in Sample: [S1] F1: Sample, control, 6	Found in Sample: [S11] F11: Sample, control, 8	Found in Sample: [S18] F18: Sample, control, 13	Percolator PEP (by Search Engine): MS Amanda 2.0	Found in Sample: [S4] F4: Sample, control, 9	Found in Sample: [S16] F16: Sample, control, 14	Found in Sample: [S13] F13: Sample, control, 16	Found in Sample: [S27] F27: Sample, anoxia, 6	Found in Sample: [S29] F29: Sample, anoxia, 8	Found in Sample: [S32] F32: Sample, anoxia, 11	Found in Sample: [S33] F33: Sample, anoxia, 12	Found in Sample: [S34] F34: Sample, anoxia, 13	Found in Sample: [S36] F36: Sample, anoxia, 16	Found in Sample: [S46] F46: Sample, anoxia, 20	Found in Sample: [S47] F47: Sample, anoxia, 21	Found in Sample: [S5] F5: Sample, control, 4	Found in Sample: [S28] F28: Sample, anoxia, 7	Found in Sample: [S9] F9: Sample, control, 3	Found in Sample: [S30] F30: Sample, anoxia, 9	Found in Sample: [S45] F45: Sample, anoxia, 22	Found in Sample: [S48] F48: Sample, anoxia, 23	Found in Sample: [S49] F49: Sample, anoxia, 19	Percolator PEP (by Search Engine): Sequest HT	XCorr (by Search Engine): Sequest HT	Amanda Score (by Search Engine): MS Amanda 2.0	CharmeRT Combined Score (by Search Engine): MS Amanda 2.0
	High	[R].NGTGPAGYSPGIGK.[F]		0.033758	1	1	3	Cre16.g673650.t1.1	Cre16.g673650.t1.1 [185-198]		0	1275.63	Not Found	Not Found	Not Found	Not Found	Not Found	Not Found	High	Not Found	Not Found	High	Not Found	Not Found	Not Found	0.006411	Not Found	High	Not Found	Not Found	Not Found	Not Found	Not Found	Not Found	Not Found	Not Found	Not Found	Not Found	Not Found	Not Found	Not Found	Not Found	Not Found	Not Found	0.06773	1.17	118.13	118.13
	High	[K].YRENELLHAR.[W]		0.0074956	1	1	3	Cre16.g673650.t1.1	Cre16.g673650.t1.1 [100-109]		1	1300.68	Not Found	Not Found	Not Found	Not Found	Not Found	Not Found	High	High	Not Found	Not Found	Not Found	Not Found	Not Found	0.00164	Not Found	Not Found	Not Found	Not Found	Not Found	Not Found	Not Found	Not Found	Not Found	Not Found	Not Found	Not Found	Not Found	Not Found	Not Found	Not Found	Not Found	Not Found	0.1059	1.88	163.76	163.76
	High	[K].LFLPSGLYDR.[S]		0.000260945	1	1	7	Cre16.g673650.t1.1	Cre16.g673650.t1.1 [59-68]		0	1180.64	Not Found	Not Found	Not Found	High	Not Found	High	High	Not Found	High	High	Not Found	Not Found	High	8.563e-05	Not Found	Not Found	Not Found	Not Found	Not Found	Not Found	Not Found	Not Found	Not Found	Not Found	Not Found	Not Found	Not Found	Not Found	Not Found	Not Found	Not Found	Not Found	0.002652	0.95	105.65	105.65
	High	[R].SEIPEYLNGELAGDYGYDPLGLGKDPETVAK.[Y]		0.0494735	1	1	1	Cre16.g673650.t1.1	Cre16.g673650.t1.1 [69-99]		1	3310.6	Not Found	Not Found	High	Not Found	Not Found	Not Found	n/a	Not Found	Not Found	Not Found	Not Found	Not Found	Not Found		Not Found	Not Found	Not Found	Not Found	Not Found	Not Found	Not Found	Not Found	Not Found	Not Found	Not Found	Not Found	Not Found	Not Found	Not Found	Not Found	Not Found	Not Found	0.01332	1.34
	High	[K].FDSSVFDGLDPLYPGGPFDPLGLADDPEVLQELK.[V]		0.0551581	1	1	2	Cre16.g673650.t1.1	Cre16.g673650.t1.1 [199-232]		0	3662.78	Not Found	Not Found	Not Found	Not Found	Not Found	Not Found	n/a	Not Found	Not Found	High	Not Found	Not Found	Not Found		Not Found	High	Not Found	Not Found	Not Found	Not Found	Not Found	Not Found	Not Found	Not Found	Not Found	Not Found	Not Found	Not Found	Not Found	Not Found	Not Found	Not Found	0.01479	1.05
	High	[R].GWLGGQGGAADLDK.[W]		0.00473268	1	1	10	Cre16.g673650.t1.1	Cre16.g673650.t1.1 [38-51]		0	1344.65	Not Found	Not Found	High	High	Not Found	High	High	Not Found	High	Not Found	Not Found	Not Found	Not Found	0.001094	Not Found	Not Found	Not Found	Not Found	Not Found	Not Found	Not Found	Not Found	Not Found	Not Found	Not Found	Not Found	Not Found	Not Found	Not Found	Not Found	Not Found	Not Found	0.002545	1.6	151.62	151.62
	High	[K].HVADPFGYNLLTVLGAEER.[T]		0.0264014	1	1	4	Cre16.g673650.t1.1	Cre16.g673650.t1.1 [267-285]		0	2101.07	Not Found	Not Found	Not Found	Not Found	Not Found	High	High	Not Found	Not Found	High	Not Found	Not Found	Not Found	0.009942	Not Found	Not Found	Not Found	Not Found	Not Found	Not Found	Not Found	Not Found	Not Found	Not Found	Not Found	Not Found	Not Found	Not Found	Not Found	Not Found	Not Found	Not Found	0.00729	2.2	123.59	123.59
	High	[R].KLFLPSGLYDR.[S]		0.0561613	1	1	3	Cre16.g673650.t1.1	Cre16.g673650.t1.1 [58-68]		1	1308.73	Not Found	Not Found	Not Found	Not Found	Not Found	Not Found	High	Not Found	High	High	Not Found	Not Found	Not Found	0.01038	Not Found	Not Found	Not Found	Not Found	Not Found	Not Found	Not Found	Not Found	Not Found	Not Found	Not Found	Not Found	Not Found	Not Found	Not Found	Not Found	Not Found	Not Found	0.02432	1.03	108.38	108.38
	High	[R].ENELLHAR.[W]		0.19999	1	1	1	Cre16.g673650.t1.1	Cre16.g673650.t1.1 [102-109]		0	981.511	Not Found	Not Found	Not Found	Not Found	Not Found	Not Found	High	Not Found	Not Found	Not Found	Not Found	Not Found	Not Found	0.03917	Not Found	Not Found	Not Found	Not Found	High	Not Found	Not Found	Not Found	Not Found	Not Found	Not Found	Not Found	Not Found	Not Found	Not Found	Not Found	Not Found	Not Found	1	1.18	82.85	82.85
High	Master Protein	Cre15.g635850.t1.2	ATP3 Mitochondrial F1F0 ATP synthase, gamma subunit___(1 of 1) K02136 - F-type H+-transporting ATPase subunit gamma (ATPeF1G, ATP5C1, ATP3)	0	4.554	7	2	4	0	2	343	37	9.16	204.5	0	2	2	High	Not Found	Not Found	Not Found	Not Found	Not Found	Not Found	Not Found	Not Found	Not Found	Not Found	Not Found	Not Found	Not Found	Not Found	Not Found	Not Found	Not Found	Not Found	Not Found	Not Found	Not Found	Not Found	Not Found	Not Found	Not Found	Not Found	1
	Confidence	Annotated Sequence	Modifications	Qvality PEP	# Protein Groups	# Proteins	# PSMs	Master Protein Accessions	Positions in Master Proteins	Modifications in Master Proteins	# Missed Cleavages	Theo. MH+ [Da]	Found in Sample: [S25] F25: Sample, anoxia, 1	Found in Sample: [S26] F26: Sample, anoxia, 2	Found in Sample: [S42] F42: Sample, anoxia, 3	Found in Sample: [S41] F41: Sample, anoxia, 4	Found in Sample: [S39] F39: Sample, anoxia, 5	Found in Sample: [S20] F20: Sample, control, 15	Confidence (by Search Engine): MS Amanda 2.0	Found in Sample: [S10] F10: Sample, control, 7	Found in Sample: [S14] F14: Sample, control, 12	Found in Sample: [S17] F17: Sample, control, 17	Found in Sample: [S1] F1: Sample, control, 6	Found in Sample: [S11] F11: Sample, control, 8	Found in Sample: [S18] F18: Sample, control, 13	Percolator PEP (by Search Engine): MS Amanda 2.0	Found in Sample: [S4] F4: Sample, control, 9	Found in Sample: [S16] F16: Sample, control, 14	Found in Sample: [S13] F13: Sample, control, 16	Found in Sample: [S27] F27: Sample, anoxia, 6	Found in Sample: [S29] F29: Sample, anoxia, 8	Found in Sample: [S32] F32: Sample, anoxia, 11	Found in Sample: [S33] F33: Sample, anoxia, 12	Found in Sample: [S34] F34: Sample, anoxia, 13	Found in Sample: [S36] F36: Sample, anoxia, 16	Found in Sample: [S46] F46: Sample, anoxia, 20	Found in Sample: [S47] F47: Sample, anoxia, 21	Found in Sample: [S5] F5: Sample, control, 4	Found in Sample: [S28] F28: Sample, anoxia, 7	Found in Sample: [S9] F9: Sample, control, 3	Found in Sample: [S30] F30: Sample, anoxia, 9	Found in Sample: [S45] F45: Sample, anoxia, 22	Found in Sample: [S48] F48: Sample, anoxia, 23	Found in Sample: [S49] F49: Sample, anoxia, 19	Percolator PEP (by Search Engine): Sequest HT	XCorr (by Search Engine): Sequest HT	Amanda Score (by Search Engine): MS Amanda 2.0	CharmeRT Combined Score (by Search Engine): MS Amanda 2.0
	High	[K].QNITVAVSSDR.[G]		0.0257388	1	2	2	Cre15.g635850.t1.2	Cre15.g635850.t1.2 [106-116]		0	1189.62	Not Found	Not Found	Not Found	Not Found	Not Found	Not Found	High	Not Found	Not Found	Not Found	Not Found	Not Found	Not Found	0.004961	Not Found	Not Found	Not Found	Not Found	Not Found	Not Found	Not Found	Not Found	Not Found	Not Found	Not Found	Not Found	Not Found	Not Found	Not Found	Not Found	Not Found	Not Found	0.007741	1.45	97.63	97.63
	High	[R].LDAYEIEASHER.[S]		0.029401	1	2	2	Cre15.g635850.t1.2	Cre15.g635850.t1.2 [235-246]		0	1432.67	Not Found	Not Found	Not Found	Not Found	Not Found	Not Found	High	Not Found	Not Found	Not Found	Not Found	Not Found	Not Found	0.005627	Not Found	Not Found	Not Found	Not Found	Not Found	Not Found	Not Found	Not Found	Not Found	Not Found	Not Found	Not Found	Not Found	Not Found	Not Found	Not Found	Not Found	Not Found	0.02349	1.32	106.87	106.87
High	Master Protein	Cre13.g581600.t1.2	ASA4 Mitochondrial F1F0 ATP synthase associated protein 4	0	8.153	25	4	6	4	4	325	34	7.36	343.99	2.9	3	3	High	Not Found	Not Found	Not Found	Not Found	Not Found	High	Not Found	Not Found	Not Found	Not Found	Not Found	Not Found	Not Found	Not Found	Not Found	Not Found	Not Found	Not Found	Not Found	Not Found	Not Found	Not Found	Not Found	Not Found	Not Found	Not Found	1
	Confidence	Annotated Sequence	Modifications	Qvality PEP	# Protein Groups	# Proteins	# PSMs	Master Protein Accessions	Positions in Master Proteins	Modifications in Master Proteins	# Missed Cleavages	Theo. MH+ [Da]	Found in Sample: [S25] F25: Sample, anoxia, 1	Found in Sample: [S26] F26: Sample, anoxia, 2	Found in Sample: [S42] F42: Sample, anoxia, 3	Found in Sample: [S41] F41: Sample, anoxia, 4	Found in Sample: [S39] F39: Sample, anoxia, 5	Found in Sample: [S20] F20: Sample, control, 15	Confidence (by Search Engine): MS Amanda 2.0	Found in Sample: [S10] F10: Sample, control, 7	Found in Sample: [S14] F14: Sample, control, 12	Found in Sample: [S17] F17: Sample, control, 17	Found in Sample: [S1] F1: Sample, control, 6	Found in Sample: [S11] F11: Sample, control, 8	Found in Sample: [S18] F18: Sample, control, 13	Percolator PEP (by Search Engine): MS Amanda 2.0	Found in Sample: [S4] F4: Sample, control, 9	Found in Sample: [S16] F16: Sample, control, 14	Found in Sample: [S13] F13: Sample, control, 16	Found in Sample: [S27] F27: Sample, anoxia, 6	Found in Sample: [S29] F29: Sample, anoxia, 8	Found in Sample: [S32] F32: Sample, anoxia, 11	Found in Sample: [S33] F33: Sample, anoxia, 12	Found in Sample: [S34] F34: Sample, anoxia, 13	Found in Sample: [S36] F36: Sample, anoxia, 16	Found in Sample: [S46] F46: Sample, anoxia, 20	Found in Sample: [S47] F47: Sample, anoxia, 21	Found in Sample: [S5] F5: Sample, control, 4	Found in Sample: [S28] F28: Sample, anoxia, 7	Found in Sample: [S9] F9: Sample, control, 3	Found in Sample: [S30] F30: Sample, anoxia, 9	Found in Sample: [S45] F45: Sample, anoxia, 22	Found in Sample: [S48] F48: Sample, anoxia, 23	Found in Sample: [S49] F49: Sample, anoxia, 19	Percolator PEP (by Search Engine): Sequest HT	XCorr (by Search Engine): Sequest HT	Amanda Score (by Search Engine): MS Amanda 2.0	CharmeRT Combined Score (by Search Engine): MS Amanda 2.0
	High	[K].DVLYNLSNPDPDAEASVK.[A]		0.00069173	1	1	2	Cre13.g581600.t1.2	Cre13.g581600.t1.2 [38-55]		0	1946.93	Not Found	Not Found	Not Found	Not Found	Not Found	Not Found	High	Not Found	Not Found	Not Found	Not Found	Not Found	Not Found	0.0002013	Not Found	Not Found	Not Found	Not Found	Not Found	Not Found	Not Found	Not Found	Not Found	Not Found	Not Found	Not Found	Not Found	Not Found	Not Found	Not Found	Not Found	Not Found	0.0006117	2.9	143.35	143.35
	High	[K].GAPWAAAFLEDVKK.[V]		0.0823482	1	1	1	Cre13.g581600.t1.2	Cre13.g581600.t1.2 [292-305]		1	1502.8	Not Found	Not Found	Not Found	Not Found	Not Found	Not Found	High	Not Found	Not Found	Not Found	Not Found	Not Found	Not Found	0.01519	Not Found	Not Found	Not Found	Not Found	Not Found	Not Found	Not Found	Not Found	Not Found	Not Found	Not Found	Not Found	Not Found	Not Found	Not Found	Not Found	Not Found	Not Found			90.95	90.95
	High	[K].NQSLMSADLYAALSEAVQQVENATNATLTLDGASPAYK.[Q]	1xOxidation [M5]	0.206081	1	1	1	Cre13.g581600.t1.2	Cre13.g581600.t1.2 [157-194]		0	3971.92	Not Found	Not Found	Not Found	Not Found	Not Found	Not Found	n/a	Not Found	Not Found	Not Found	Not Found	Not Found	Not Found		Not Found	Not Found	Not Found	Not Found	Not Found	Not Found	Not Found	Not Found	Not Found	Not Found	Not Found	Not Found	Not Found	High	Not Found	Not Found	Not Found	Not Found	0.06035	1.49
	High	[R].SEQAAVLAAAIK.[K]		0.195023	1	1	2	Cre13.g581600.t1.2	Cre13.g581600.t1.2 [274-285]		0	1171.67	Not Found	Not Found	Not Found	Not Found	Not Found	Not Found	High	Not Found	Not Found	Not Found	Not Found	Not Found	Not Found	0.03806	Not Found	Not Found	Not Found	Not Found	Not Found	Not Found	Not Found	Not Found	Not Found	Not Found	Not Found	Not Found	Not Found	Not Found	Not Found	Not Found	Not Found	Not Found	0.07426	1.37	109.69	109.69
High	Master Protein	Cre12.g548400.t1.2	LHCBM2 Light-harvesting protein of photosystem II___(1 of 3) K08913 - light-harvesting complex II chlorophyll a/b binding protein 2 (LHCB2)	0	6.729	14	3	10	0	1	249	26.6	5.62	788.51	3.64	2	2	Not Found	Not Found	Not Found	Not Found	Not Found	Not Found	Not Found	Not Found	High	Not Found	Not Found	Not Found	Not Found	Not Found	Not Found	Not Found	Not Found	Not Found	Not Found	Not Found	Not Found	Not Found	Not Found	Not Found	Not Found	Not Found	Not Found	1
	Confidence	Annotated Sequence	Modifications	Qvality PEP	# Protein Groups	# Proteins	# PSMs	Master Protein Accessions	Positions in Master Proteins	Modifications in Master Proteins	# Missed Cleavages	Theo. MH+ [Da]	Found in Sample: [S25] F25: Sample, anoxia, 1	Found in Sample: [S26] F26: Sample, anoxia, 2	Found in Sample: [S42] F42: Sample, anoxia, 3	Found in Sample: [S41] F41: Sample, anoxia, 4	Found in Sample: [S39] F39: Sample, anoxia, 5	Found in Sample: [S20] F20: Sample, control, 15	Confidence (by Search Engine): MS Amanda 2.0	Found in Sample: [S10] F10: Sample, control, 7	Found in Sample: [S14] F14: Sample, control, 12	Found in Sample: [S17] F17: Sample, control, 17	Found in Sample: [S1] F1: Sample, control, 6	Found in Sample: [S11] F11: Sample, control, 8	Found in Sample: [S18] F18: Sample, control, 13	Percolator PEP (by Search Engine): MS Amanda 2.0	Found in Sample: [S4] F4: Sample, control, 9	Found in Sample: [S16] F16: Sample, control, 14	Found in Sample: [S13] F13: Sample, control, 16	Found in Sample: [S27] F27: Sample, anoxia, 6	Found in Sample: [S29] F29: Sample, anoxia, 8	Found in Sample: [S32] F32: Sample, anoxia, 11	Found in Sample: [S33] F33: Sample, anoxia, 12	Found in Sample: [S34] F34: Sample, anoxia, 13	Found in Sample: [S36] F36: Sample, anoxia, 16	Found in Sample: [S46] F46: Sample, anoxia, 20	Found in Sample: [S47] F47: Sample, anoxia, 21	Found in Sample: [S5] F5: Sample, control, 4	Found in Sample: [S28] F28: Sample, anoxia, 7	Found in Sample: [S9] F9: Sample, control, 3	Found in Sample: [S30] F30: Sample, anoxia, 9	Found in Sample: [S45] F45: Sample, anoxia, 22	Found in Sample: [S48] F48: Sample, anoxia, 23	Found in Sample: [S49] F49: Sample, anoxia, 19	Percolator PEP (by Search Engine): Sequest HT	XCorr (by Search Engine): Sequest HT	Amanda Score (by Search Engine): MS Amanda 2.0	CharmeRT Combined Score (by Search Engine): MS Amanda 2.0
	High	[R].YRELELIHAR.[W]		0.00177347	5	9	4	Cre12.g548400.t1.2; Cre03.g156900.t1.2; Cre06.g283950.t1.2; Cre01.g066917.t1.1; Cre04.g232104.t1.1	Cre12.g548400.t1.2 [78-87]; Cre03.g156900.t1.2 [97-106]; Cre06.g283950.t1.2 [83-92]; Cre01.g066917.t1.1 [86-95]; Cre04.g232104.t1.1 [86-95]		1	1299.72	Not Found	Not Found	Not Found	Not Found	Not Found	Not Found	High	Not Found	Not Found	Not Found	Not Found	Not Found	Not Found	0.0004616	Not Found	Not Found	Not Found	High	High	Not Found	Not Found	Not Found	Not Found	Not Found	Not Found	Not Found	Not Found	Not Found	Not Found	Not Found	Not Found	Not Found	0.00491	1.76	155.09	155.09
	High	[R].ELELIHAR.[W]		0.0440582	5	9	5	Cre12.g548400.t1.2; Cre03.g156900.t1.2; Cre06.g283950.t1.2; Cre01.g066917.t1.1; Cre04.g232104.t1.1	Cre12.g548400.t1.2 [80-87]; Cre03.g156900.t1.2 [99-106]; Cre06.g283950.t1.2 [85-92]; Cre01.g066917.t1.1 [88-95]; Cre04.g232104.t1.1 [88-95]		0	980.552	Not Found	Not Found	Not Found	Not Found	Not Found	Not Found	High	Not Found	Not Found	Not Found	Not Found	Not Found	Not Found	0.008252	Not Found	Not Found	High	High	Not Found	Not Found	Not Found	Not Found	Not Found	Not Found	Not Found	Not Found	High	Not Found	High	Not Found	Not Found	Not Found			109.08	109.08
	High	[K].GPIQNLDDHLANPTAVNAFAYATK.[F]		0.171649	1	2	1	Cre12.g548400.t1.2	Cre12.g548400.t1.2 [221-244]		0	2541.27	Not Found	Not Found	Not Found	Not Found	Not Found	Not Found	n/a	Not Found	Not Found	Not Found	Not Found	Not Found	Not Found		Not Found	Not Found	Not Found	Not Found	Not Found	Not Found	Not Found	Not Found	Not Found	Not Found	Not Found	Not Found	Not Found	Not Found	Not Found	Not Found	Not Found	Not Found	0.04903	1.18
High	Master Protein	Cre11.g481450.t1.2	ATPG Chloroplast ATP synthase subunit II___(1 of 1) K02109 - F-type H+-transporting ATPase subunit b (ATPF0B, atpF)	0	7.92	10	1	3	1	1	209	22.5	9.39		2.89		1	Not Found	Not Found	Not Found	Not Found	Not Found	Not Found	Not Found	Not Found	Not Found	Not Found	Not Found	Not Found	Not Found	Not Found	Not Found	Not Found	Not Found	Not Found	Not Found	Not Found	Not Found	Not Found	Not Found	Not Found	Not Found	High	Not Found	1
	Confidence	Annotated Sequence	Modifications	Qvality PEP	# Protein Groups	# Proteins	# PSMs	Master Protein Accessions	Positions in Master Proteins	Modifications in Master Proteins	# Missed Cleavages	Theo. MH+ [Da]	Found in Sample: [S25] F25: Sample, anoxia, 1	Found in Sample: [S26] F26: Sample, anoxia, 2	Found in Sample: [S42] F42: Sample, anoxia, 3	Found in Sample: [S41] F41: Sample, anoxia, 4	Found in Sample: [S39] F39: Sample, anoxia, 5	Found in Sample: [S20] F20: Sample, control, 15	Confidence (by Search Engine): MS Amanda 2.0	Found in Sample: [S10] F10: Sample, control, 7	Found in Sample: [S14] F14: Sample, control, 12	Found in Sample: [S17] F17: Sample, control, 17	Found in Sample: [S1] F1: Sample, control, 6	Found in Sample: [S11] F11: Sample, control, 8	Found in Sample: [S18] F18: Sample, control, 13	Percolator PEP (by Search Engine): MS Amanda 2.0	Found in Sample: [S4] F4: Sample, control, 9	Found in Sample: [S16] F16: Sample, control, 14	Found in Sample: [S13] F13: Sample, control, 16	Found in Sample: [S27] F27: Sample, anoxia, 6	Found in Sample: [S29] F29: Sample, anoxia, 8	Found in Sample: [S32] F32: Sample, anoxia, 11	Found in Sample: [S33] F33: Sample, anoxia, 12	Found in Sample: [S34] F34: Sample, anoxia, 13	Found in Sample: [S36] F36: Sample, anoxia, 16	Found in Sample: [S46] F46: Sample, anoxia, 20	Found in Sample: [S47] F47: Sample, anoxia, 21	Found in Sample: [S5] F5: Sample, control, 4	Found in Sample: [S28] F28: Sample, anoxia, 7	Found in Sample: [S9] F9: Sample, control, 3	Found in Sample: [S30] F30: Sample, anoxia, 9	Found in Sample: [S45] F45: Sample, anoxia, 22	Found in Sample: [S48] F48: Sample, anoxia, 23	Found in Sample: [S49] F49: Sample, anoxia, 19	Percolator PEP (by Search Engine): Sequest HT	XCorr (by Search Engine): Sequest HT	Amanda Score (by Search Engine): MS Amanda 2.0	CharmeRT Combined Score (by Search Engine): MS Amanda 2.0
	High	[K].ITAEVESSIAGLEQESASMLK.[S]	1xOxidation [M19]	0.000739495	1	1	2	Cre11.g481450.t1.2	Cre11.g481450.t1.2 [165-185]		0	2209.09	Not Found	Not Found	Not Found	Not Found	Not Found	Not Found	n/a	Not Found	Not Found	Not Found	Not Found	Not Found	Not Found		Not Found	Not Found	Not Found	Not Found	Not Found	Not Found	Not Found	Not Found	Not Found	Not Found	Not Found	Not Found	Not Found	Not Found	Not Found	Not Found	Not Found	Not Found	0.0002892	2.89
	High	[K].ITAEVESSIAGLEQESASMLK.[S]		0.00416881	1	1	1	Cre11.g481450.t1.2	Cre11.g481450.t1.2 [165-185]		0	2193.1	Not Found	Not Found	Not Found	Not Found	Not Found	Not Found	n/a	Not Found	Not Found	Not Found	Not Found	Not Found	Not Found		Not Found	Not Found	Not Found	Not Found	Not Found	Not Found	Not Found	Not Found	Not Found	Not Found	Not Found	Not Found	Not Found	Not Found	Not Found	Not Found	Not Found	Not Found	0.001355	1.23
High	Master Protein	Cre11.g478184.t1.1	(1 of 1) 3.2.1.25 - Beta-mannosidase / Mannase	0	3.185	0	1	3	1	1	1937	196.4	5.26	290.37		1		Not Found	High	High	Not Found	Not Found	Not Found	Not Found	Not Found	Not Found	Not Found	Not Found	Not Found	Not Found	Not Found	Not Found	Not Found	Not Found	Not Found	Not Found	Not Found	Not Found	Not Found	Not Found	Not Found	Not Found	Not Found	Not Found	1
	Confidence	Annotated Sequence	Modifications	Qvality PEP	# Protein Groups	# Proteins	# PSMs	Master Protein Accessions	Positions in Master Proteins	Modifications in Master Proteins	# Missed Cleavages	Theo. MH+ [Da]	Found in Sample: [S25] F25: Sample, anoxia, 1	Found in Sample: [S26] F26: Sample, anoxia, 2	Found in Sample: [S42] F42: Sample, anoxia, 3	Found in Sample: [S41] F41: Sample, anoxia, 4	Found in Sample: [S39] F39: Sample, anoxia, 5	Found in Sample: [S20] F20: Sample, control, 15	Confidence (by Search Engine): MS Amanda 2.0	Found in Sample: [S10] F10: Sample, control, 7	Found in Sample: [S14] F14: Sample, control, 12	Found in Sample: [S17] F17: Sample, control, 17	Found in Sample: [S1] F1: Sample, control, 6	Found in Sample: [S11] F11: Sample, control, 8	Found in Sample: [S18] F18: Sample, control, 13	Percolator PEP (by Search Engine): MS Amanda 2.0	Found in Sample: [S4] F4: Sample, control, 9	Found in Sample: [S16] F16: Sample, control, 14	Found in Sample: [S13] F13: Sample, control, 16	Found in Sample: [S27] F27: Sample, anoxia, 6	Found in Sample: [S29] F29: Sample, anoxia, 8	Found in Sample: [S32] F32: Sample, anoxia, 11	Found in Sample: [S33] F33: Sample, anoxia, 12	Found in Sample: [S34] F34: Sample, anoxia, 13	Found in Sample: [S36] F36: Sample, anoxia, 16	Found in Sample: [S46] F46: Sample, anoxia, 20	Found in Sample: [S47] F47: Sample, anoxia, 21	Found in Sample: [S5] F5: Sample, control, 4	Found in Sample: [S28] F28: Sample, anoxia, 7	Found in Sample: [S9] F9: Sample, control, 3	Found in Sample: [S30] F30: Sample, anoxia, 9	Found in Sample: [S45] F45: Sample, anoxia, 22	Found in Sample: [S48] F48: Sample, anoxia, 23	Found in Sample: [S49] F49: Sample, anoxia, 19	Percolator PEP (by Search Engine): Sequest HT	XCorr (by Search Engine): Sequest HT	Amanda Score (by Search Engine): MS Amanda 2.0	CharmeRT Combined Score (by Search Engine): MS Amanda 2.0
	High	[R].LEAEEQVR.[R]		0.115548	1	1	3	Cre11.g478184.t1.1	Cre11.g478184.t1.1 [1113-1120]		0	973.495	Not Found	Not Found	Not Found	Not Found	Not Found	Not Found	High	Not Found	Not Found	Not Found	Not Found	Not Found	Not Found	0.02155	Not Found	Not Found	High	Not Found	Not Found	Not Found	Not Found	Not Found	Not Found	Not Found	Not Found	Not Found	Not Found	Not Found	Not Found	Not Found	Not Found	Not Found	0.5312	0.92	78.37	78.37
High	Master Protein	Cre11.g467767.t1.1	NUO13 NADH:ubiquinone oxidoreductase 18 kDa subunit___(1 of 1) K11352 - NADH dehydrogenase (ubiquinone) 1 alpha subcomplex subunit 12 (NDUFA12)	0	3.55	17	2	3	2	2	156	18	9.45	140.22	0	2	1	Not Found	Not Found	Not Found	Not Found	Not Found	Not Found	Not Found	Not Found	Not Found	Not Found	Not Found	Not Found	Not Found	Not Found	Not Found	Not Found	Not Found	Not Found	Not Found	Not Found	Not Found	Not Found	Not Found	Not Found	High	Not Found	Not Found	1
	Confidence	Annotated Sequence	Modifications	Qvality PEP	# Protein Groups	# Proteins	# PSMs	Master Protein Accessions	Positions in Master Proteins	Modifications in Master Proteins	# Missed Cleavages	Theo. MH+ [Da]	Found in Sample: [S25] F25: Sample, anoxia, 1	Found in Sample: [S26] F26: Sample, anoxia, 2	Found in Sample: [S42] F42: Sample, anoxia, 3	Found in Sample: [S41] F41: Sample, anoxia, 4	Found in Sample: [S39] F39: Sample, anoxia, 5	Found in Sample: [S20] F20: Sample, control, 15	Confidence (by Search Engine): MS Amanda 2.0	Found in Sample: [S10] F10: Sample, control, 7	Found in Sample: [S14] F14: Sample, control, 12	Found in Sample: [S17] F17: Sample, control, 17	Found in Sample: [S1] F1: Sample, control, 6	Found in Sample: [S11] F11: Sample, control, 8	Found in Sample: [S18] F18: Sample, control, 13	Percolator PEP (by Search Engine): MS Amanda 2.0	Found in Sample: [S4] F4: Sample, control, 9	Found in Sample: [S16] F16: Sample, control, 14	Found in Sample: [S13] F13: Sample, control, 16	Found in Sample: [S27] F27: Sample, anoxia, 6	Found in Sample: [S29] F29: Sample, anoxia, 8	Found in Sample: [S32] F32: Sample, anoxia, 11	Found in Sample: [S33] F33: Sample, anoxia, 12	Found in Sample: [S34] F34: Sample, anoxia, 13	Found in Sample: [S36] F36: Sample, anoxia, 16	Found in Sample: [S46] F46: Sample, anoxia, 20	Found in Sample: [S47] F47: Sample, anoxia, 21	Found in Sample: [S5] F5: Sample, control, 4	Found in Sample: [S28] F28: Sample, anoxia, 7	Found in Sample: [S9] F9: Sample, control, 3	Found in Sample: [S30] F30: Sample, anoxia, 9	Found in Sample: [S45] F45: Sample, anoxia, 22	Found in Sample: [S48] F48: Sample, anoxia, 23	Found in Sample: [S49] F49: Sample, anoxia, 19	Percolator PEP (by Search Engine): Sequest HT	XCorr (by Search Engine): Sequest HT	Amanda Score (by Search Engine): MS Amanda 2.0	CharmeRT Combined Score (by Search Engine): MS Amanda 2.0
	High	[K].MLVDGNLAHNVLVR.[A]	1xOxidation [M1]	0.0368365	1	1	1	Cre11.g467767.t1.1	Cre11.g467767.t1.1 [31-44]		0	1566.84	Not Found	Not Found	Not Found	Not Found	Not Found	Not Found	High	Not Found	Not Found	Not Found	Not Found	Not Found	Not Found	0.006959	Not Found	Not Found	Not Found	Not Found	Not Found	Not Found	Not Found	Not Found	Not Found	Not Found	Not Found	Not Found	Not Found	Not Found	Not Found	Not Found	Not Found	Not Found			88.31	88.31
	High	[K].QPTYQIEASMTK.[T]	1xOxidation [M10]	0.145108	1	1	2	Cre11.g467767.t1.1	Cre11.g467767.t1.1 [111-122]		0	1412.67	Not Found	Not Found	Not Found	Not Found	Not Found	Not Found	High	Not Found	Not Found	Not Found	Not Found	Not Found	Not Found	0.0502	Not Found	Not Found	Not Found	Not Found	Not Found	Not Found	Not Found	Not Found	Not Found	Not Found	Not Found	Not Found	Not Found	Not Found	Not Found	Not Found	Not Found	Not Found	0.04052	0.89	51.91	51.91
High	Master Protein	Cre11.g467689.t1.1	PETC Chloroplast cytochrome b6f Rieske iron-sulfur center subunit___(1 of 1) K02636 - cytochrome b6-f complex iron-sulfur subunit (petC)	0	3.491	8	1	1	1	1	206	21.5	8.57	134.03		1		Not Found	Not Found	Not Found	Not Found	Not Found	Not Found	Not Found	Not Found	Not Found	Not Found	Not Found	Not Found	Not Found	Not Found	Not Found	Not Found	Not Found	Not Found	Not Found	Not Found	Not Found	Not Found	Not Found	Not Found	Not Found	Not Found	High	1
	Confidence	Annotated Sequence	Modifications	Qvality PEP	# Protein Groups	# Proteins	# PSMs	Master Protein Accessions	Positions in Master Proteins	Modifications in Master Proteins	# Missed Cleavages	Theo. MH+ [Da]	Found in Sample: [S25] F25: Sample, anoxia, 1	Found in Sample: [S26] F26: Sample, anoxia, 2	Found in Sample: [S42] F42: Sample, anoxia, 3	Found in Sample: [S41] F41: Sample, anoxia, 4	Found in Sample: [S39] F39: Sample, anoxia, 5	Found in Sample: [S20] F20: Sample, control, 15	Confidence (by Search Engine): MS Amanda 2.0	Found in Sample: [S10] F10: Sample, control, 7	Found in Sample: [S14] F14: Sample, control, 12	Found in Sample: [S17] F17: Sample, control, 17	Found in Sample: [S1] F1: Sample, control, 6	Found in Sample: [S11] F11: Sample, control, 8	Found in Sample: [S18] F18: Sample, control, 13	Percolator PEP (by Search Engine): MS Amanda 2.0	Found in Sample: [S4] F4: Sample, control, 9	Found in Sample: [S16] F16: Sample, control, 14	Found in Sample: [S13] F13: Sample, control, 16	Found in Sample: [S27] F27: Sample, anoxia, 6	Found in Sample: [S29] F29: Sample, anoxia, 8	Found in Sample: [S32] F32: Sample, anoxia, 11	Found in Sample: [S33] F33: Sample, anoxia, 12	Found in Sample: [S34] F34: Sample, anoxia, 13	Found in Sample: [S36] F36: Sample, anoxia, 16	Found in Sample: [S46] F46: Sample, anoxia, 20	Found in Sample: [S47] F47: Sample, anoxia, 21	Found in Sample: [S5] F5: Sample, control, 4	Found in Sample: [S28] F28: Sample, anoxia, 7	Found in Sample: [S9] F9: Sample, control, 3	Found in Sample: [S30] F30: Sample, anoxia, 9	Found in Sample: [S45] F45: Sample, anoxia, 22	Found in Sample: [S48] F48: Sample, anoxia, 23	Found in Sample: [S49] F49: Sample, anoxia, 19	Percolator PEP (by Search Engine): Sequest HT	XCorr (by Search Engine): Sequest HT	Amanda Score (by Search Engine): MS Amanda 2.0	CharmeRT Combined Score (by Search Engine): MS Amanda 2.0
	High	[K].GDPTYLIVTADSTIEK.[Y]		0.00118013	1	1	1	Cre11.g467689.t1.1	Cre11.g467689.t1.1 [112-127]		0	1722.88	Not Found	Not Found	Not Found	Not Found	Not Found	Not Found	High	Not Found	Not Found	Not Found	Not Found	Not Found	Not Found	0.0003228	Not Found	Not Found	Not Found	Not Found	Not Found	Not Found	Not Found	Not Found	Not Found	Not Found	Not Found	Not Found	Not Found	Not Found	Not Found	Not Found	Not Found	Not Found			134.03	134.03
High	Master Protein	Cre11.g467573.t1.1	LHCA3 light-harvesting chlorophyll-a/b protein of photosystem I (Type III)___(1 of 1) PTHR21649:SF14 - PSI TYPE III CHLOROPHYLL A/B-BINDING PROTEIN	0	18.447	27	4	25	4	4	267	28.9	8.32	1462.28	4.45	3	3	Not Found	High	Not Found	Not Found	Not Found	Not Found	Not Found	Not Found	High	Not Found	Not Found	Not Found	Not Found	Not Found	Not Found	High	High	Not Found	Not Found	Not Found	Not Found	Not Found	Not Found	Not Found	Not Found	Not Found	Not Found	1
	Confidence	Annotated Sequence	Modifications	Qvality PEP	# Protein Groups	# Proteins	# PSMs	Master Protein Accessions	Positions in Master Proteins	Modifications in Master Proteins	# Missed Cleavages	Theo. MH+ [Da]	Found in Sample: [S25] F25: Sample, anoxia, 1	Found in Sample: [S26] F26: Sample, anoxia, 2	Found in Sample: [S42] F42: Sample, anoxia, 3	Found in Sample: [S41] F41: Sample, anoxia, 4	Found in Sample: [S39] F39: Sample, anoxia, 5	Found in Sample: [S20] F20: Sample, control, 15	Confidence (by Search Engine): MS Amanda 2.0	Found in Sample: [S10] F10: Sample, control, 7	Found in Sample: [S14] F14: Sample, control, 12	Found in Sample: [S17] F17: Sample, control, 17	Found in Sample: [S1] F1: Sample, control, 6	Found in Sample: [S11] F11: Sample, control, 8	Found in Sample: [S18] F18: Sample, control, 13	Percolator PEP (by Search Engine): MS Amanda 2.0	Found in Sample: [S4] F4: Sample, control, 9	Found in Sample: [S16] F16: Sample, control, 14	Found in Sample: [S13] F13: Sample, control, 16	Found in Sample: [S27] F27: Sample, anoxia, 6	Found in Sample: [S29] F29: Sample, anoxia, 8	Found in Sample: [S32] F32: Sample, anoxia, 11	Found in Sample: [S33] F33: Sample, anoxia, 12	Found in Sample: [S34] F34: Sample, anoxia, 13	Found in Sample: [S36] F36: Sample, anoxia, 16	Found in Sample: [S46] F46: Sample, anoxia, 20	Found in Sample: [S47] F47: Sample, anoxia, 21	Found in Sample: [S5] F5: Sample, control, 4	Found in Sample: [S28] F28: Sample, anoxia, 7	Found in Sample: [S9] F9: Sample, control, 3	Found in Sample: [S30] F30: Sample, anoxia, 9	Found in Sample: [S45] F45: Sample, anoxia, 22	Found in Sample: [S48] F48: Sample, anoxia, 23	Found in Sample: [S49] F49: Sample, anoxia, 19	Percolator PEP (by Search Engine): Sequest HT	XCorr (by Search Engine): Sequest HT	Amanda Score (by Search Engine): MS Amanda 2.0	CharmeRT Combined Score (by Search Engine): MS Amanda 2.0
	High	[K].WLQYSEVIHAR.[W]		0.000202466	1	1	6	Cre11.g467573.t1.1	Cre11.g467573.t1.1 [86-96]		0	1401.73	Not Found	Not Found	Not Found	Not Found	Not Found	Not Found	High	Not Found	Not Found	Not Found	Not Found	Not Found	Not Found	6.845e-05	Not Found	Not Found	High	Not Found	High	Not Found	Not Found	Not Found	Not Found	Not Found	Not Found	Not Found	Not Found	Not Found	High	Not Found	Not Found	Not Found	0.0002429	1.32	147.31	147.31
	High	[K].GPFQNLVEHLADPVNNNILTNFGK.[L]		0.00795736	1	1	1	Cre11.g467573.t1.1	Cre11.g467573.t1.1 [241-264]		0	2651.36	Not Found	Not Found	Not Found	Not Found	Not Found	Not Found	n/a	Not Found	Not Found	Not Found	Not Found	Not Found	Not Found		Not Found	Not Found	High	Not Found	Not Found	Not Found	Not Found	Not Found	Not Found	Not Found	Not Found	Not Found	Not Found	Not Found	Not Found	Not Found	Not Found	Not Found	0.00243	2.22
	High	[R].LAMLAMLGYGAQAVMTGK.[G]	3xOxidation [M3; M6; M15]	6.59429e-05	1	1	16	Cre11.g467573.t1.1	Cre11.g467573.t1.1 [223-240]		0	1873.92	Not Found	Not Found	Not Found	Not Found	Not Found	Not Found	High	Not Found	Not Found	Not Found	Not Found	Not Found	Not Found	0.0004021	Not Found	Not Found	High	Not Found	High	Not Found	Not Found	Not Found	Not Found	Not Found	Not Found	Not Found	High	Not Found	High	Not Found	Not Found	Not Found	3.313e-05	2.23	136.79	136.79
	High	[R].LAMLAMLGYGAQAVMTGK.[G]	2xOxidation [M3; M6]	0.0648006	1	1	1	Cre11.g467573.t1.1	Cre11.g467573.t1.1 [223-240]		0	1857.93	Not Found	Not Found	Not Found	Not Found	Not Found	Not Found	High	Not Found	Not Found	Not Found	Not Found	Not Found	Not Found	0.01198	Not Found	Not Found	Not Found	Not Found	Not Found	Not Found	Not Found	Not Found	Not Found	Not Found	Not Found	Not Found	Not Found	Not Found	High	Not Found	Not Found	Not Found	0.3726	0.65	81.05	81.05
	High	[K].GSGDAAYPGGPFFNLFNLGK.[T]		0.0720452	1	1	1	Cre11.g467573.t1.1	Cre11.g467573.t1.1 [186-205]		0	2028.98	Not Found	Not Found	Not Found	Not Found	Not Found	Not Found	High	Not Found	Not Found	Not Found	Not Found	Not Found	Not Found	0.01328	Not Found	Not Found	High	Not Found	Not Found	Not Found	Not Found	Not Found	Not Found	Not Found	Not Found	Not Found	Not Found	Not Found	Not Found	Not Found	Not Found	Not Found			45.57	45.57
High	Master Protein	Cre10.g452050.t1.2	LHCA4 light-harvesting protein of photosystem I___(1 of 1) K08908 - light-harvesting complex I chlorophyll a/b binding protein 2 (LHCA2)	0	3.321	16	2	4	2	2	264	28.7	9.13	113.36	0	1	2	Not Found	Not Found	Not Found	Not Found	Not Found	Not Found	Not Found	Not Found	High	Not Found	Not Found	Not Found	Not Found	Not Found	Not Found	High	Not Found	Not Found	Not Found	Not Found	Not Found	Not Found	Not Found	Not Found	Not Found	Not Found	Not Found	1
	Confidence	Annotated Sequence	Modifications	Qvality PEP	# Protein Groups	# Proteins	# PSMs	Master Protein Accessions	Positions in Master Proteins	Modifications in Master Proteins	# Missed Cleavages	Theo. MH+ [Da]	Found in Sample: [S25] F25: Sample, anoxia, 1	Found in Sample: [S26] F26: Sample, anoxia, 2	Found in Sample: [S42] F42: Sample, anoxia, 3	Found in Sample: [S41] F41: Sample, anoxia, 4	Found in Sample: [S39] F39: Sample, anoxia, 5	Found in Sample: [S20] F20: Sample, control, 15	Confidence (by Search Engine): MS Amanda 2.0	Found in Sample: [S10] F10: Sample, control, 7	Found in Sample: [S14] F14: Sample, control, 12	Found in Sample: [S17] F17: Sample, control, 17	Found in Sample: [S1] F1: Sample, control, 6	Found in Sample: [S11] F11: Sample, control, 8	Found in Sample: [S18] F18: Sample, control, 13	Percolator PEP (by Search Engine): MS Amanda 2.0	Found in Sample: [S4] F4: Sample, control, 9	Found in Sample: [S16] F16: Sample, control, 14	Found in Sample: [S13] F13: Sample, control, 16	Found in Sample: [S27] F27: Sample, anoxia, 6	Found in Sample: [S29] F29: Sample, anoxia, 8	Found in Sample: [S32] F32: Sample, anoxia, 11	Found in Sample: [S33] F33: Sample, anoxia, 12	Found in Sample: [S34] F34: Sample, anoxia, 13	Found in Sample: [S36] F36: Sample, anoxia, 16	Found in Sample: [S46] F46: Sample, anoxia, 20	Found in Sample: [S47] F47: Sample, anoxia, 21	Found in Sample: [S5] F5: Sample, control, 4	Found in Sample: [S28] F28: Sample, anoxia, 7	Found in Sample: [S9] F9: Sample, control, 3	Found in Sample: [S30] F30: Sample, anoxia, 9	Found in Sample: [S45] F45: Sample, anoxia, 22	Found in Sample: [S48] F48: Sample, anoxia, 23	Found in Sample: [S49] F49: Sample, anoxia, 19	Percolator PEP (by Search Engine): Sequest HT	XCorr (by Search Engine): Sequest HT	Amanda Score (by Search Engine): MS Amanda 2.0	CharmeRT Combined Score (by Search Engine): MS Amanda 2.0
	High	[K].LPDGNEPGYPGGIFDPFGWSK.[G]		0.0814032	1	1	2	Cre10.g452050.t1.2	Cre10.g452050.t1.2 [185-205]		0	2250.05	Not Found	Not Found	Not Found	Not Found	Not Found	Not Found	n/a	Not Found	Not Found	Not Found	Not Found	Not Found	Not Found		Not Found	Not Found	Not Found	Not Found	Not Found	Not Found	Not Found	Not Found	Not Found	Not Found	Not Found	Not Found	High	Not Found	Not Found	Not Found	Not Found	Not Found	0.0219	0.84
	High	[R].YQDFVKPGSANQDPIFTNNK.[L]		0.116829	1	1	2	Cre10.g452050.t1.2	Cre10.g452050.t1.2 [165-184]		0	2283.1	Not Found	Not Found	Not Found	Not Found	Not Found	Not Found	High	Not Found	Not Found	Not Found	Not Found	Not Found	Not Found	0.02183	Not Found	Not Found	Not Found	Not Found	Not Found	Not Found	Not Found	Not Found	Not Found	Not Found	Not Found	Not Found	Not Found	Not Found	Not Found	Not Found	Not Found	Not Found	0.07396	1.63	113.36	113.36
High	Master Protein	Cre10.g425900.t1.2	LHCA5 Light-harvesting protein 5 of photosystem I___(1 of 2) K08910 - light-harvesting complex I chlorophyll a/b binding protein 4 (LHCA4)	0	13.069	20	3	13	3	3	257	28.2	8.76	776.12	2.01	3	3	Not Found	High	Not Found	Not Found	Not Found	Not Found	Not Found	Not Found	Not Found	Not Found	Not Found	Not Found	Not Found	Not Found	Not Found	High	High	Not Found	Not Found	Not Found	Not Found	Not Found	Not Found	Not Found	Not Found	Not Found	Not Found	1
	Confidence	Annotated Sequence	Modifications	Qvality PEP	# Protein Groups	# Proteins	# PSMs	Master Protein Accessions	Positions in Master Proteins	Modifications in Master Proteins	# Missed Cleavages	Theo. MH+ [Da]	Found in Sample: [S25] F25: Sample, anoxia, 1	Found in Sample: [S26] F26: Sample, anoxia, 2	Found in Sample: [S42] F42: Sample, anoxia, 3	Found in Sample: [S41] F41: Sample, anoxia, 4	Found in Sample: [S39] F39: Sample, anoxia, 5	Found in Sample: [S20] F20: Sample, control, 15	Confidence (by Search Engine): MS Amanda 2.0	Found in Sample: [S10] F10: Sample, control, 7	Found in Sample: [S14] F14: Sample, control, 12	Found in Sample: [S17] F17: Sample, control, 17	Found in Sample: [S1] F1: Sample, control, 6	Found in Sample: [S11] F11: Sample, control, 8	Found in Sample: [S18] F18: Sample, control, 13	Percolator PEP (by Search Engine): MS Amanda 2.0	Found in Sample: [S4] F4: Sample, control, 9	Found in Sample: [S16] F16: Sample, control, 14	Found in Sample: [S13] F13: Sample, control, 16	Found in Sample: [S27] F27: Sample, anoxia, 6	Found in Sample: [S29] F29: Sample, anoxia, 8	Found in Sample: [S32] F32: Sample, anoxia, 11	Found in Sample: [S33] F33: Sample, anoxia, 12	Found in Sample: [S34] F34: Sample, anoxia, 13	Found in Sample: [S36] F36: Sample, anoxia, 16	Found in Sample: [S46] F46: Sample, anoxia, 20	Found in Sample: [S47] F47: Sample, anoxia, 21	Found in Sample: [S5] F5: Sample, control, 4	Found in Sample: [S28] F28: Sample, anoxia, 7	Found in Sample: [S9] F9: Sample, control, 3	Found in Sample: [S30] F30: Sample, anoxia, 9	Found in Sample: [S45] F45: Sample, anoxia, 22	Found in Sample: [S48] F48: Sample, anoxia, 23	Found in Sample: [S49] F49: Sample, anoxia, 19	Percolator PEP (by Search Engine): Sequest HT	XCorr (by Search Engine): Sequest HT	Amanda Score (by Search Engine): MS Amanda 2.0	CharmeRT Combined Score (by Search Engine): MS Amanda 2.0
	High	[K].NFGSVNEDPIFK.[G]		0.00338934	1	1	4	Cre10.g425900.t1.2	Cre10.g425900.t1.2 [142-153]		0	1366.66	Not Found	Not Found	Not Found	Not Found	Not Found	Not Found	High	Not Found	Not Found	Not Found	Not Found	Not Found	Not Found	0.01084	Not Found	Not Found	Not Found	Not Found	High	Not Found	Not Found	Not Found	Not Found	Not Found	Not Found	Not Found	Not Found	Not Found	High	Not Found	Not Found	Not Found	0.001126	1.58	129.08	129.08
	High	[K].GPLAALSAHLSNPFGNNILK.[N]		4.17866e-07	1	1	2	Cre10.g425900.t1.2	Cre10.g425900.t1.2 [210-229]		0	2034.11	Not Found	Not Found	Not Found	Not Found	Not Found	Not Found	High	Not Found	Not Found	Not Found	Not Found	Not Found	Not Found	2.988e-07	Not Found	Not Found	Not Found	Not Found	High	Not Found	Not Found	Not Found	Not Found	Not Found	Not Found	Not Found	Not Found	Not Found	Not Found	Not Found	Not Found	Not Found	1.718e-06	2.01	242.9	242.9
	High	[K].VPNPEMGYPGGIFDPFGFSK.[G]	1xOxidation [M6]	0.083303	1	1	4	Cre10.g425900.t1.2	Cre10.g425900.t1.2 [157-176]		0	2172.01	Not Found	Not Found	Not Found	Not Found	Not Found	Not Found	High	Not Found	Not Found	Not Found	Not Found	Not Found	Not Found	0.01541	Not Found	Not Found	High	Not Found	Not Found	Not Found	Not Found	Not Found	Not Found	Not Found	Not Found	Not Found	High	Not Found	High	Not Found	Not Found	Not Found	0.02268	0.95	92.4	92.4
	High	[K].VPNPEMGYPGGIFDPFGFSK.[G]		0.0614296	1	1	3	Cre10.g425900.t1.2	Cre10.g425900.t1.2 [157-176]		0	2156.02	Not Found	Not Found	Not Found	Not Found	Not Found	Not Found	High	Not Found	Not Found	Not Found	Not Found	Not Found	Not Found	0.04598	Not Found	Not Found	High	Not Found	Not Found	Not Found	Not Found	Not Found	Not Found	Not Found	Not Found	Not Found	Not Found	Not Found	High	Not Found	Not Found	Not Found	0.01647	0.73	57.54	57.54
High	Master Protein	Cre09.g416150.t1.2	ASA7 Mitochondrial F1F0 ATP synthase associated protein 7	0	2.92	16	2	4	2	2	207	22.2	9.55	164.57	0	2	2	Not Found	Not Found	Not Found	Not Found	Not Found	Not Found	Not Found	Not Found	Not Found	Not Found	Not Found	Not Found	Not Found	Not Found	Not Found	Not Found	Not Found	Not Found	High	Not Found	Not Found	Not Found	Not Found	Not Found	Not Found	Not Found	Not Found	1
	Confidence	Annotated Sequence	Modifications	Qvality PEP	# Protein Groups	# Proteins	# PSMs	Master Protein Accessions	Positions in Master Proteins	Modifications in Master Proteins	# Missed Cleavages	Theo. MH+ [Da]	Found in Sample: [S25] F25: Sample, anoxia, 1	Found in Sample: [S26] F26: Sample, anoxia, 2	Found in Sample: [S42] F42: Sample, anoxia, 3	Found in Sample: [S41] F41: Sample, anoxia, 4	Found in Sample: [S39] F39: Sample, anoxia, 5	Found in Sample: [S20] F20: Sample, control, 15	Confidence (by Search Engine): MS Amanda 2.0	Found in Sample: [S10] F10: Sample, control, 7	Found in Sample: [S14] F14: Sample, control, 12	Found in Sample: [S17] F17: Sample, control, 17	Found in Sample: [S1] F1: Sample, control, 6	Found in Sample: [S11] F11: Sample, control, 8	Found in Sample: [S18] F18: Sample, control, 13	Percolator PEP (by Search Engine): MS Amanda 2.0	Found in Sample: [S4] F4: Sample, control, 9	Found in Sample: [S16] F16: Sample, control, 14	Found in Sample: [S13] F13: Sample, control, 16	Found in Sample: [S27] F27: Sample, anoxia, 6	Found in Sample: [S29] F29: Sample, anoxia, 8	Found in Sample: [S32] F32: Sample, anoxia, 11	Found in Sample: [S33] F33: Sample, anoxia, 12	Found in Sample: [S34] F34: Sample, anoxia, 13	Found in Sample: [S36] F36: Sample, anoxia, 16	Found in Sample: [S46] F46: Sample, anoxia, 20	Found in Sample: [S47] F47: Sample, anoxia, 21	Found in Sample: [S5] F5: Sample, control, 4	Found in Sample: [S28] F28: Sample, anoxia, 7	Found in Sample: [S9] F9: Sample, control, 3	Found in Sample: [S30] F30: Sample, anoxia, 9	Found in Sample: [S45] F45: Sample, anoxia, 22	Found in Sample: [S48] F48: Sample, anoxia, 23	Found in Sample: [S49] F49: Sample, anoxia, 19	Percolator PEP (by Search Engine): Sequest HT	XCorr (by Search Engine): Sequest HT	Amanda Score (by Search Engine): MS Amanda 2.0	CharmeRT Combined Score (by Search Engine): MS Amanda 2.0
	High	[K].GVDVSVSAGAGSAK.[V]		0.120746	1	1	2	Cre09.g416150.t1.2	Cre09.g416150.t1.2 [61-74]		0	1204.62	Not Found	Not Found	Not Found	Not Found	Not Found	Not Found	High	Not Found	Not Found	Not Found	Not Found	Not Found	Not Found	0.03394	Not Found	Not Found	Not Found	Not Found	Not Found	Not Found	Not Found	High	Not Found	Not Found	Not Found	Not Found	Not Found	Not Found	Not Found	Not Found	Not Found	Not Found	0.03323	1.53	89.78	89.78
	High	[K].FTFGSAADGPTASLGSNVK.[L]		0.130323	1	1	2	Cre09.g416150.t1.2	Cre09.g416150.t1.2 [34-52]		0	1826.89	Not Found	Not Found	Not Found	Not Found	Not Found	Not Found	High	Not Found	Not Found	Not Found	Not Found	Not Found	Not Found	0.05624	Not Found	Not Found	Not Found	Not Found	Not Found	Not Found	Not Found	Not Found	Not Found	Not Found	Not Found	Not Found	Not Found	Not Found	Not Found	Not Found	Not Found	Not Found	0.03617	0.78	74.78	74.78
High	Master Protein	Cre09.g415550.t1.2	ASA2 Mitochondrial F1F0 ATP synthase associated protein 2	0	32.966	41	10	23	10	10	494	48.4	9.1	901.27	8.11	4	9	Not Found	Not Found	Not Found	Not Found	Not Found	Not Found	Not Found	Not Found	High	Not Found	Not Found	Not Found	Not Found	Not Found	Not Found	Not Found	Not Found	Not Found	Not Found	Not Found	Not Found	High	Not Found	Not Found	Not Found	Not Found	Not Found	1
	Confidence	Annotated Sequence	Modifications	Qvality PEP	# Protein Groups	# Proteins	# PSMs	Master Protein Accessions	Positions in Master Proteins	Modifications in Master Proteins	# Missed Cleavages	Theo. MH+ [Da]	Found in Sample: [S25] F25: Sample, anoxia, 1	Found in Sample: [S26] F26: Sample, anoxia, 2	Found in Sample: [S42] F42: Sample, anoxia, 3	Found in Sample: [S41] F41: Sample, anoxia, 4	Found in Sample: [S39] F39: Sample, anoxia, 5	Found in Sample: [S20] F20: Sample, control, 15	Confidence (by Search Engine): MS Amanda 2.0	Found in Sample: [S10] F10: Sample, control, 7	Found in Sample: [S14] F14: Sample, control, 12	Found in Sample: [S17] F17: Sample, control, 17	Found in Sample: [S1] F1: Sample, control, 6	Found in Sample: [S11] F11: Sample, control, 8	Found in Sample: [S18] F18: Sample, control, 13	Percolator PEP (by Search Engine): MS Amanda 2.0	Found in Sample: [S4] F4: Sample, control, 9	Found in Sample: [S16] F16: Sample, control, 14	Found in Sample: [S13] F13: Sample, control, 16	Found in Sample: [S27] F27: Sample, anoxia, 6	Found in Sample: [S29] F29: Sample, anoxia, 8	Found in Sample: [S32] F32: Sample, anoxia, 11	Found in Sample: [S33] F33: Sample, anoxia, 12	Found in Sample: [S34] F34: Sample, anoxia, 13	Found in Sample: [S36] F36: Sample, anoxia, 16	Found in Sample: [S46] F46: Sample, anoxia, 20	Found in Sample: [S47] F47: Sample, anoxia, 21	Found in Sample: [S5] F5: Sample, control, 4	Found in Sample: [S28] F28: Sample, anoxia, 7	Found in Sample: [S9] F9: Sample, control, 3	Found in Sample: [S30] F30: Sample, anoxia, 9	Found in Sample: [S45] F45: Sample, anoxia, 22	Found in Sample: [S48] F48: Sample, anoxia, 23	Found in Sample: [S49] F49: Sample, anoxia, 19	Percolator PEP (by Search Engine): Sequest HT	XCorr (by Search Engine): Sequest HT	Amanda Score (by Search Engine): MS Amanda 2.0	CharmeRT Combined Score (by Search Engine): MS Amanda 2.0
	High	[K].VASFVSSGPDGSTLDVVVPADANTK.[L]		0.0125512	1	1	2	Cre09.g415550.t1.2	Cre09.g415550.t1.2 [392-416]		0	2433.21	Not Found	High	Not Found	Not Found	Not Found	Not Found	n/a	Not Found	Not Found	Not Found	Not Found	Not Found	Not Found		Not Found	Not Found	Not Found	Not Found	Not Found	Not Found	Not Found	Not Found	Not Found	Not Found	Not Found	Not Found	Not Found	Not Found	Not Found	Not Found	Not Found	Not Found	0.003677	0.82
	High	[K].SGAADVELFAAVTELAAAR.[T]		0.00208172	1	1	3	Cre09.g415550.t1.2	Cre09.g415550.t1.2 [147-165]		0	1861.97	Not Found	Not Found	Not Found	Not Found	Not Found	Not Found	High	Not Found	Not Found	Not Found	Not Found	Not Found	Not Found	0.0005313	Not Found	Not Found	Not Found	Not Found	Not Found	Not Found	Not Found	Not Found	Not Found	Not Found	Not Found	Not Found	Not Found	Not Found	Not Found	Not Found	Not Found	Not Found			129.78	129.78
	High	[R].SSAAAAFHAELAEAVAYASGAR.[H]		0.00153118	1	1	1	Cre09.g415550.t1.2	Cre09.g415550.t1.2 [362-383]		0	2121.04	Not Found	Not Found	Not Found	Not Found	Not Found	Not Found	n/a	Not Found	Not Found	Not Found	Not Found	Not Found	Not Found		Not Found	Not Found	Not Found	Not Found	Not Found	Not Found	Not Found	Not Found	Not Found	Not Found	Not Found	Not Found	Not Found	Not Found	Not Found	Not Found	Not Found	Not Found	0.0005537	1.8
	High	[K].AGVEAPADAAAAAWALATLAVK.[A]		0.000213576	1	1	1	Cre09.g415550.t1.2	Cre09.g415550.t1.2 [239-260]		0	2038.1	Not Found	Not Found	Not Found	Not Found	Not Found	Not Found	n/a	Not Found	Not Found	Not Found	Not Found	Not Found	Not Found		Not Found	Not Found	Not Found	Not Found	Not Found	Not Found	Not Found	Not Found	Not Found	Not Found	Not Found	Not Found	Not Found	Not Found	Not Found	Not Found	Not Found	Not Found	9.476e-05	2.17
	High	[K].AASTPLDGPSLANLSWALSAANVDHTR.[T]		0.0023633	1	1	1	Cre09.g415550.t1.2	Cre09.g415550.t1.2 [90-116]		0	2735.37	Not Found	Not Found	Not Found	Not Found	Not Found	Not Found	n/a	Not Found	Not Found	Not Found	Not Found	Not Found	Not Found		Not Found	Not Found	Not Found	Not Found	Not Found	Not Found	Not Found	Not Found	Not Found	Not Found	Not Found	Not Found	Not Found	Not Found	Not Found	Not Found	Not Found	Not Found	0.0008174	1.53
	High	[R].EAAQALWGLAALR.[R]		0.00221065	1	1	3	Cre09.g415550.t1.2	Cre09.g415550.t1.2 [210-222]		0	1369.76	Not Found	Not Found	Not Found	Not Found	Not Found	Not Found	High	Not Found	Not Found	Not Found	Not Found	Not Found	Not Found	0.0005621	Not Found	Not Found	Not Found	Not Found	Not Found	Not Found	Not Found	Not Found	Not Found	Not Found	Not Found	Not Found	Not Found	Not Found	Not Found	Not Found	Not Found	Not Found	0.00118	1.49	121.48	121.48
	High	[K].DVADAAVALAYLGTR.[G]		0.0243048	1	1	4	Cre09.g415550.t1.2	Cre09.g415550.t1.2 [63-77]		0	1505.8	Not Found	Not Found	Not Found	Not Found	Not Found	Not Found	High	Not Found	Not Found	Not Found	Not Found	Not Found	Not Found	0.004732	Not Found	Not Found	Not Found	Not Found	Not Found	Not Found	Not Found	Not Found	Not Found	Not Found	Not Found	Not Found	Not Found	Not Found	Not Found	Not Found	Not Found	Not Found	0.01762	1.49	83.42	83.42
	High	[K].DGAAALLGAAAAAVQK.[D]		0.00419674	1	1	4	Cre09.g415550.t1.2	Cre09.g415550.t1.2 [299-314]		0	1397.77	Not Found	Not Found	Not Found	Not Found	Not Found	Not Found	High	Not Found	Not Found	Not Found	Not Found	Not Found	Not Found	0.0009822	Not Found	Not Found	Not Found	Not Found	Not Found	Not Found	Not Found	Not Found	Not Found	Not Found	Not Found	Not Found	Not Found	Not Found	Not Found	Not Found	Not Found	Not Found	0.003697	1.63	122.78	122.78
	High	[K].LAVLGVEAEALASSGAVLGGSLAAAR.[V]		0.0143077	1	1	2	Cre09.g415550.t1.2	Cre09.g415550.t1.2 [417-442]		0	2353.31	Not Found	Not Found	Not Found	Not Found	Not Found	Not Found	n/a	Not Found	Not Found	Not Found	Not Found	Not Found	Not Found		Not Found	Not Found	Not Found	Not Found	Not Found	Not Found	Not Found	Not Found	Not Found	Not Found	Not Found	Not Found	Not Found	Not Found	Not Found	Not Found	Not Found	Not Found	0.004137	1.17
	High	[K].SLSPAQVSFAVEAVGK.[S]		0.137549	1	1	2	Cre09.g415550.t1.2	Cre09.g415550.t1.2 [131-146]		0	1589.85	Not Found	High	Not Found	Not Found	Not Found	Not Found	Medium	Not Found	Not Found	Not Found	Not Found	Not Found	Not Found	0.2351	Not Found	Not Found	Not Found	Not Found	Not Found	Not Found	Not Found	Not Found	Not Found	Not Found	Not Found	Not Found	Not Found	Not Found	Not Found	Not Found	Not Found	Not Found	0.03835	0.69	55.81	55.81
High	Master Protein	Cre09.g412100.t1.2	PSAF Photosystem I reaction center subunit III___(1 of 1) K02694 - photosystem I subunit III (psaF)	0	8.925	22	3	12	3	3	227	24	9.48	866.41	2.09	3	2	Not Found	Not Found	Not Found	Not Found	Not Found	Not Found	Not Found	Not Found	Not Found	Not Found	Not Found	Not Found	Not Found	Not Found	Not Found	Not Found	Not Found	Not Found	Not Found	High	Not Found	Not Found	Not Found	Not Found	High	Not Found	Not Found	1
	Confidence	Annotated Sequence	Modifications	Qvality PEP	# Protein Groups	# Proteins	# PSMs	Master Protein Accessions	Positions in Master Proteins	Modifications in Master Proteins	# Missed Cleavages	Theo. MH+ [Da]	Found in Sample: [S25] F25: Sample, anoxia, 1	Found in Sample: [S26] F26: Sample, anoxia, 2	Found in Sample: [S42] F42: Sample, anoxia, 3	Found in Sample: [S41] F41: Sample, anoxia, 4	Found in Sample: [S39] F39: Sample, anoxia, 5	Found in Sample: [S20] F20: Sample, control, 15	Confidence (by Search Engine): MS Amanda 2.0	Found in Sample: [S10] F10: Sample, control, 7	Found in Sample: [S14] F14: Sample, control, 12	Found in Sample: [S17] F17: Sample, control, 17	Found in Sample: [S1] F1: Sample, control, 6	Found in Sample: [S11] F11: Sample, control, 8	Found in Sample: [S18] F18: Sample, control, 13	Percolator PEP (by Search Engine): MS Amanda 2.0	Found in Sample: [S4] F4: Sample, control, 9	Found in Sample: [S16] F16: Sample, control, 14	Found in Sample: [S13] F13: Sample, control, 16	Found in Sample: [S27] F27: Sample, anoxia, 6	Found in Sample: [S29] F29: Sample, anoxia, 8	Found in Sample: [S32] F32: Sample, anoxia, 11	Found in Sample: [S33] F33: Sample, anoxia, 12	Found in Sample: [S34] F34: Sample, anoxia, 13	Found in Sample: [S36] F36: Sample, anoxia, 16	Found in Sample: [S46] F46: Sample, anoxia, 20	Found in Sample: [S47] F47: Sample, anoxia, 21	Found in Sample: [S5] F5: Sample, control, 4	Found in Sample: [S28] F28: Sample, anoxia, 7	Found in Sample: [S9] F9: Sample, control, 3	Found in Sample: [S30] F30: Sample, anoxia, 9	Found in Sample: [S45] F45: Sample, anoxia, 22	Found in Sample: [S48] F48: Sample, anoxia, 23	Found in Sample: [S49] F49: Sample, anoxia, 19	Percolator PEP (by Search Engine): Sequest HT	XCorr (by Search Engine): Sequest HT	Amanda Score (by Search Engine): MS Amanda 2.0	CharmeRT Combined Score (by Search Engine): MS Amanda 2.0
	High	[R].LKQYEADSAPAVALK.[A]		0.00350441	1	1	2	Cre09.g412100.t1.2	Cre09.g412100.t1.2 [91-105]		1	1603.87	Not Found	Not Found	Not Found	Not Found	Not Found	Not Found	High	Not Found	Not Found	Not Found	Not Found	Not Found	Not Found	0.0008394	Not Found	Not Found	Not Found	Not Found	Not Found	Not Found	Not Found	Not Found	High	Not Found	Not Found	Not Found	Not Found	Not Found	Not Found	Not Found	Not Found	Not Found			147.43	147.43
	High	[K].GEAKPTDKEIIIDVPLATK.[L]		0.0414321	1	1	8	Cre09.g412100.t1.2	Cre09.g412100.t1.2 [176-194]		1	2038.14	Not Found	Not Found	Not Found	Not Found	Not Found	Not Found	High	Not Found	Not Found	Not Found	Not Found	Not Found	Not Found	0.009857	Not Found	Not Found	Not Found	Not Found	Not Found	Not Found	Not Found	Not Found	High	Not Found	Not Found	Not Found	Not Found	Not Found	Not Found	Not Found	Not Found	Not Found	0.0112	1.36	93.18	93.18
	High	[R].GTLLEKEENITVSPR.[-]		0.0477009	1	1	2	Cre09.g412100.t1.2	Cre09.g412100.t1.2 [213-227]		1	1685.91	Not Found	Not Found	Not Found	Not Found	Not Found	Not Found	High	Not Found	Not Found	Not Found	Not Found	Not Found	Not Found	0.02515	Not Found	Not Found	Not Found	Not Found	Not Found	Not Found	Not Found	Not Found	High	Not Found	Not Found	Not Found	Not Found	Not Found	Not Found	Not Found	Not Found	Not Found	0.01282	2.09	104.15	104.15
High	Master Protein	Cre09.g396213.t1.1	PSBO Photosystem II Oxygen Evolution Enhancer protein 1___(1 of 1) K02716 - photosystem II oxygen-evolving enhancer protein 1 (psbO)	0	8.563	27	4	8	4	4	291	30.6	8.16	121.58	4.85	1	4	Not Found	Not Found	Not Found	Not Found	Not Found	Not Found	Not Found	Not Found	Not Found	Not Found	Not Found	Not Found	Not Found	Not Found	High	Not Found	Not Found	Not Found	Not Found	Not Found	Not Found	Not Found	Not Found	Not Found	Not Found	Not Found	Not Found	1
	Confidence	Annotated Sequence	Modifications	Qvality PEP	# Protein Groups	# Proteins	# PSMs	Master Protein Accessions	Positions in Master Proteins	Modifications in Master Proteins	# Missed Cleavages	Theo. MH+ [Da]	Found in Sample: [S25] F25: Sample, anoxia, 1	Found in Sample: [S26] F26: Sample, anoxia, 2	Found in Sample: [S42] F42: Sample, anoxia, 3	Found in Sample: [S41] F41: Sample, anoxia, 4	Found in Sample: [S39] F39: Sample, anoxia, 5	Found in Sample: [S20] F20: Sample, control, 15	Confidence (by Search Engine): MS Amanda 2.0	Found in Sample: [S10] F10: Sample, control, 7	Found in Sample: [S14] F14: Sample, control, 12	Found in Sample: [S17] F17: Sample, control, 17	Found in Sample: [S1] F1: Sample, control, 6	Found in Sample: [S11] F11: Sample, control, 8	Found in Sample: [S18] F18: Sample, control, 13	Percolator PEP (by Search Engine): MS Amanda 2.0	Found in Sample: [S4] F4: Sample, control, 9	Found in Sample: [S16] F16: Sample, control, 14	Found in Sample: [S13] F13: Sample, control, 16	Found in Sample: [S27] F27: Sample, anoxia, 6	Found in Sample: [S29] F29: Sample, anoxia, 8	Found in Sample: [S32] F32: Sample, anoxia, 11	Found in Sample: [S33] F33: Sample, anoxia, 12	Found in Sample: [S34] F34: Sample, anoxia, 13	Found in Sample: [S36] F36: Sample, anoxia, 16	Found in Sample: [S46] F46: Sample, anoxia, 20	Found in Sample: [S47] F47: Sample, anoxia, 21	Found in Sample: [S5] F5: Sample, control, 4	Found in Sample: [S28] F28: Sample, anoxia, 7	Found in Sample: [S9] F9: Sample, control, 3	Found in Sample: [S30] F30: Sample, anoxia, 9	Found in Sample: [S45] F45: Sample, anoxia, 22	Found in Sample: [S48] F48: Sample, anoxia, 23	Found in Sample: [S49] F49: Sample, anoxia, 19	Percolator PEP (by Search Engine): Sequest HT	XCorr (by Search Engine): Sequest HT	Amanda Score (by Search Engine): MS Amanda 2.0	CharmeRT Combined Score (by Search Engine): MS Amanda 2.0
	High	[R].LTYTLDAMSGSFK.[V]		0.0092068	1	1	2	Cre09.g396213.t1.1	Cre09.g396213.t1.1 [128-140]		0	1433.7	Not Found	Not Found	Not Found	Not Found	Not Found	Not Found	High	Not Found	Not Found	Not Found	Not Found	Not Found	Not Found	0.001968	Not Found	Not Found	Not Found	Not Found	Not Found	Not Found	Not Found	Not Found	Not Found	Not Found	Not Found	Not Found	Not Found	Not Found	Not Found	Not Found	Not Found	Not Found	0.007009	0.93	121.58	121.58
	High	[K].VGSDGSAELKEDDGIDYAATTVQLPGGER.[V]		0.0424648	1	1	3	Cre09.g396213.t1.1	Cre09.g396213.t1.1 [141-169]		1	2950.39	Not Found	Not Found	Not Found	Not Found	Not Found	Not Found	n/a	Not Found	Not Found	Not Found	Not Found	Not Found	Not Found		Not Found	Not Found	Not Found	High	Not Found	Not Found	Not Found	High	Not Found	Not Found	Not Found	Not Found	Not Found	Not Found	Not Found	Not Found	Not Found	Not Found	0.01148	2.67
	High	[K].VDPVTGEIAGVFESIQPSDTDLGAKPPK.[D]		0.010234	1	1	1	Cre09.g396213.t1.1	Cre09.g396213.t1.1 [251-278]		0	2867.47	Not Found	Not Found	Not Found	Not Found	Not Found	Not Found	n/a	Not Found	Not Found	Not Found	Not Found	Not Found	Not Found		Not Found	Not Found	Not Found	Not Found	Not Found	Not Found	Not Found	Not Found	Not Found	Not Found	Not Found	Not Found	Not Found	Not Found	Not Found	Not Found	Not Found	Not Found	0.003052	1.38
	High	[K].GDFLVPSYR.[G]		0.142044	1	1	2	Cre09.g396213.t1.1	Cre09.g396213.t1.1 [190-198]		0	1053.54	Not Found	Not Found	Not Found	Not Found	Not Found	Not Found	Medium	Not Found	Not Found	Not Found	Not Found	Not Found	Not Found	0.2156	Not Found	Not Found	Not Found	Not Found	Not Found	Not Found	Not Found	Not Found	Not Found	Not Found	Not Found	Not Found	Not Found	Not Found	Not Found	Not Found	Not Found	Not Found	0.03971	0.77	74.13	74.13
High	Master Protein	Cre08.g378900.t1.2	NUO3 NADH:ubiquinone oxidoreductase ND3 subunit___(1 of 1) K03880 - NADH-ubiquinone oxidoreductase chain 3 (ND3)	0	3.582	5	1	2	1	1	279	30.2	7.37	118.21	0	1	1	Not Found	Not Found	Not Found	Not Found	Not Found	Not Found	Not Found	Not Found	Not Found	Not Found	Not Found	Not Found	Not Found	Not Found	Not Found	Not Found	Not Found	Not Found	Not Found	Not Found	Not Found	Not Found	Not Found	Not Found	Not Found	Not Found	Not Found	1
	Confidence	Annotated Sequence	Modifications	Qvality PEP	# Protein Groups	# Proteins	# PSMs	Master Protein Accessions	Positions in Master Proteins	Modifications in Master Proteins	# Missed Cleavages	Theo. MH+ [Da]	Found in Sample: [S25] F25: Sample, anoxia, 1	Found in Sample: [S26] F26: Sample, anoxia, 2	Found in Sample: [S42] F42: Sample, anoxia, 3	Found in Sample: [S41] F41: Sample, anoxia, 4	Found in Sample: [S39] F39: Sample, anoxia, 5	Found in Sample: [S20] F20: Sample, control, 15	Confidence (by Search Engine): MS Amanda 2.0	Found in Sample: [S10] F10: Sample, control, 7	Found in Sample: [S14] F14: Sample, control, 12	Found in Sample: [S17] F17: Sample, control, 17	Found in Sample: [S1] F1: Sample, control, 6	Found in Sample: [S11] F11: Sample, control, 8	Found in Sample: [S18] F18: Sample, control, 13	Percolator PEP (by Search Engine): MS Amanda 2.0	Found in Sample: [S4] F4: Sample, control, 9	Found in Sample: [S16] F16: Sample, control, 14	Found in Sample: [S13] F13: Sample, control, 16	Found in Sample: [S27] F27: Sample, anoxia, 6	Found in Sample: [S29] F29: Sample, anoxia, 8	Found in Sample: [S32] F32: Sample, anoxia, 11	Found in Sample: [S33] F33: Sample, anoxia, 12	Found in Sample: [S34] F34: Sample, anoxia, 13	Found in Sample: [S36] F36: Sample, anoxia, 16	Found in Sample: [S46] F46: Sample, anoxia, 20	Found in Sample: [S47] F47: Sample, anoxia, 21	Found in Sample: [S5] F5: Sample, control, 4	Found in Sample: [S28] F28: Sample, anoxia, 7	Found in Sample: [S9] F9: Sample, control, 3	Found in Sample: [S30] F30: Sample, anoxia, 9	Found in Sample: [S45] F45: Sample, anoxia, 22	Found in Sample: [S48] F48: Sample, anoxia, 23	Found in Sample: [S49] F49: Sample, anoxia, 19	Percolator PEP (by Search Engine): Sequest HT	XCorr (by Search Engine): Sequest HT	Amanda Score (by Search Engine): MS Amanda 2.0	CharmeRT Combined Score (by Search Engine): MS Amanda 2.0
	High	[R].YFVEGDHVVTAEASR.[T]		0.000934184	1	1	2	Cre08.g378900.t1.2	Cre08.g378900.t1.2 [141-155]		0	1679.8	Not Found	Not Found	Not Found	Not Found	Not Found	Not Found	High	Not Found	Not Found	Not Found	Not Found	Not Found	Not Found	0.0002621	Not Found	Not Found	Not Found	Not Found	Not Found	Not Found	Not Found	Not Found	Not Found	Not Found	Not Found	Not Found	Not Found	Not Found	Not Found	Not Found	Not Found	High	0.0003567	1.03	118.21	118.21
High	Master Protein	Cre08.g378050.t1.2	NUOP5 NADH:ubiquinone oxidoreductase 16 kDa subunit	0	12.542	12	2	7	2	2	130	15.3	6.58	716.57	4.89	2	2	Not Found	Not Found	Not Found	Not Found	Not Found	Not Found	Not Found	Not Found	Not Found	Not Found	Not Found	Not Found	Not Found	Not Found	Not Found	Not Found	Not Found	Not Found	Not Found	Not Found	Not Found	Not Found	Not Found	Not Found	Not Found	Not Found	Not Found	1
	Confidence	Annotated Sequence	Modifications	Qvality PEP	# Protein Groups	# Proteins	# PSMs	Master Protein Accessions	Positions in Master Proteins	Modifications in Master Proteins	# Missed Cleavages	Theo. MH+ [Da]	Found in Sample: [S25] F25: Sample, anoxia, 1	Found in Sample: [S26] F26: Sample, anoxia, 2	Found in Sample: [S42] F42: Sample, anoxia, 3	Found in Sample: [S41] F41: Sample, anoxia, 4	Found in Sample: [S39] F39: Sample, anoxia, 5	Found in Sample: [S20] F20: Sample, control, 15	Confidence (by Search Engine): MS Amanda 2.0	Found in Sample: [S10] F10: Sample, control, 7	Found in Sample: [S14] F14: Sample, control, 12	Found in Sample: [S17] F17: Sample, control, 17	Found in Sample: [S1] F1: Sample, control, 6	Found in Sample: [S11] F11: Sample, control, 8	Found in Sample: [S18] F18: Sample, control, 13	Percolator PEP (by Search Engine): MS Amanda 2.0	Found in Sample: [S4] F4: Sample, control, 9	Found in Sample: [S16] F16: Sample, control, 14	Found in Sample: [S13] F13: Sample, control, 16	Found in Sample: [S27] F27: Sample, anoxia, 6	Found in Sample: [S29] F29: Sample, anoxia, 8	Found in Sample: [S32] F32: Sample, anoxia, 11	Found in Sample: [S33] F33: Sample, anoxia, 12	Found in Sample: [S34] F34: Sample, anoxia, 13	Found in Sample: [S36] F36: Sample, anoxia, 16	Found in Sample: [S46] F46: Sample, anoxia, 20	Found in Sample: [S47] F47: Sample, anoxia, 21	Found in Sample: [S5] F5: Sample, control, 4	Found in Sample: [S28] F28: Sample, anoxia, 7	Found in Sample: [S9] F9: Sample, control, 3	Found in Sample: [S30] F30: Sample, anoxia, 9	Found in Sample: [S45] F45: Sample, anoxia, 22	Found in Sample: [S48] F48: Sample, anoxia, 23	Found in Sample: [S49] F49: Sample, anoxia, 19	Percolator PEP (by Search Engine): Sequest HT	XCorr (by Search Engine): Sequest HT	Amanda Score (by Search Engine): MS Amanda 2.0	CharmeRT Combined Score (by Search Engine): MS Amanda 2.0
	High	[R].RDPSELQAAATSVEAR.[V]		0.00109655	1	1	3	Cre08.g378050.t1.2	Cre08.g378050.t1.2 [102-117]		1	1700.86	Not Found	Not Found	Not Found	Not Found	Not Found	Not Found	High	Not Found	Not Found	Not Found	Not Found	Not Found	Not Found	0.000303	Not Found	Not Found	Not Found	Not Found	Not Found	Not Found	Not Found	Not Found	Not Found	Not Found	Not Found	Not Found	Not Found	Not Found	Not Found	Not Found	Not Found	High	0.004189	2.95	216.26	216.26
	High	[R].DPSELQAAATSVEAR.[V]		6.2378e-07	1	1	4	Cre08.g378050.t1.2	Cre08.g378050.t1.2 [103-117]		0	1544.76	Not Found	Not Found	Not Found	Not Found	Not Found	Not Found	High	Not Found	Not Found	Not Found	Not Found	Not Found	Not Found	4.246e-07	Not Found	Not Found	Not Found	Not Found	Not Found	Not Found	Not Found	Not Found	Not Found	Not Found	Not Found	Not Found	Not Found	Not Found	Not Found	Not Found	Not Found	High	0.0003951	1.94	235.91	235.91
High	Master Protein	Cre08.g358526.t1.1	AAA1 Plastidic ADP/ATP translocase___(1 of 3) K03301 - ATP:ADP antiporter, AAA family (TC.AAA)	0	4.435	7	2	4	2	2	577	62.3	9.35	102.64	0	1	2	Not Found	Not Found	Not Found	Not Found	Not Found	Not Found	Not Found	Not Found	Not Found	High	Not Found	Not Found	Not Found	Not Found	Not Found	Not Found	Not Found	Not Found	Not Found	Not Found	Not Found	Not Found	Not Found	Not Found	Not Found	Not Found	Not Found	1
	Confidence	Annotated Sequence	Modifications	Qvality PEP	# Protein Groups	# Proteins	# PSMs	Master Protein Accessions	Positions in Master Proteins	Modifications in Master Proteins	# Missed Cleavages	Theo. MH+ [Da]	Found in Sample: [S25] F25: Sample, anoxia, 1	Found in Sample: [S26] F26: Sample, anoxia, 2	Found in Sample: [S42] F42: Sample, anoxia, 3	Found in Sample: [S41] F41: Sample, anoxia, 4	Found in Sample: [S39] F39: Sample, anoxia, 5	Found in Sample: [S20] F20: Sample, control, 15	Confidence (by Search Engine): MS Amanda 2.0	Found in Sample: [S10] F10: Sample, control, 7	Found in Sample: [S14] F14: Sample, control, 12	Found in Sample: [S17] F17: Sample, control, 17	Found in Sample: [S1] F1: Sample, control, 6	Found in Sample: [S11] F11: Sample, control, 8	Found in Sample: [S18] F18: Sample, control, 13	Percolator PEP (by Search Engine): MS Amanda 2.0	Found in Sample: [S4] F4: Sample, control, 9	Found in Sample: [S16] F16: Sample, control, 14	Found in Sample: [S13] F13: Sample, control, 16	Found in Sample: [S27] F27: Sample, anoxia, 6	Found in Sample: [S29] F29: Sample, anoxia, 8	Found in Sample: [S32] F32: Sample, anoxia, 11	Found in Sample: [S33] F33: Sample, anoxia, 12	Found in Sample: [S34] F34: Sample, anoxia, 13	Found in Sample: [S36] F36: Sample, anoxia, 16	Found in Sample: [S46] F46: Sample, anoxia, 20	Found in Sample: [S47] F47: Sample, anoxia, 21	Found in Sample: [S5] F5: Sample, control, 4	Found in Sample: [S28] F28: Sample, anoxia, 7	Found in Sample: [S9] F9: Sample, control, 3	Found in Sample: [S30] F30: Sample, anoxia, 9	Found in Sample: [S45] F45: Sample, anoxia, 22	Found in Sample: [S48] F48: Sample, anoxia, 23	Found in Sample: [S49] F49: Sample, anoxia, 19	Percolator PEP (by Search Engine): Sequest HT	XCorr (by Search Engine): Sequest HT	Amanda Score (by Search Engine): MS Amanda 2.0	CharmeRT Combined Score (by Search Engine): MS Amanda 2.0
	High	[K].QFTALQEETGMYITGEKPANK.[S]	1xOxidation [M11]	0.00896617	1	1	2	Cre08.g358526.t1.1	Cre08.g358526.t1.1 [552-572]		0	2372.14	Not Found	Not Found	Not Found	Not Found	Not Found	Not Found	n/a	Not Found	Not Found	Not Found	Not Found	Not Found	Not Found		Not Found	Not Found	Not Found	Not Found	Not Found	Not Found	Not Found	Not Found	Not Found	Not Found	Not Found	High	Not Found	Not Found	Not Found	Not Found	Not Found	Not Found	0.002697	1.91
	High	[K].MSVGESFAFLAQSSYIR.[D]	1xOxidation [M1]	0.0506885	1	1	2	Cre08.g358526.t1.1	Cre08.g358526.t1.1 [332-348]		0	1908.92	Not Found	Not Found	Not Found	Not Found	Not Found	Not Found	High	Not Found	Not Found	Not Found	Not Found	Not Found	Not Found	0.01899	Not Found	Not Found	Not Found	Not Found	Not Found	Not Found	Not Found	Not Found	Not Found	Not Found	Not Found	Not Found	Not Found	Not Found	Not Found	Not Found	Not Found	Not Found	0.01361	0.97	102.64	102.64
High	Master Protein	Cre07.g344950.t1.2	LHCA9 Light-harvesting protein of photosystem I___(1 of 3) K08911 - light-harvesting complex I chlorophyll a/b binding protein 5 (LHCA5)	0	4.98	9	1	7	1	1	213	22.8	9	407.06	0	1	1	Not Found	Not Found	Not Found	Not Found	Not Found	Not Found	Not Found	Not Found	Not Found	Not Found	Not Found	Not Found	Not Found	Not Found	Not Found	Not Found	Not Found	High	Not Found	Not Found	Not Found	Not Found	Not Found	Not Found	Not Found	Not Found	Not Found	1
	Confidence	Annotated Sequence	Modifications	Qvality PEP	# Protein Groups	# Proteins	# PSMs	Master Protein Accessions	Positions in Master Proteins	Modifications in Master Proteins	# Missed Cleavages	Theo. MH+ [Da]	Found in Sample: [S25] F25: Sample, anoxia, 1	Found in Sample: [S26] F26: Sample, anoxia, 2	Found in Sample: [S42] F42: Sample, anoxia, 3	Found in Sample: [S41] F41: Sample, anoxia, 4	Found in Sample: [S39] F39: Sample, anoxia, 5	Found in Sample: [S20] F20: Sample, control, 15	Confidence (by Search Engine): MS Amanda 2.0	Found in Sample: [S10] F10: Sample, control, 7	Found in Sample: [S14] F14: Sample, control, 12	Found in Sample: [S17] F17: Sample, control, 17	Found in Sample: [S1] F1: Sample, control, 6	Found in Sample: [S11] F11: Sample, control, 8	Found in Sample: [S18] F18: Sample, control, 13	Percolator PEP (by Search Engine): MS Amanda 2.0	Found in Sample: [S4] F4: Sample, control, 9	Found in Sample: [S16] F16: Sample, control, 14	Found in Sample: [S13] F13: Sample, control, 16	Found in Sample: [S27] F27: Sample, anoxia, 6	Found in Sample: [S29] F29: Sample, anoxia, 8	Found in Sample: [S32] F32: Sample, anoxia, 11	Found in Sample: [S33] F33: Sample, anoxia, 12	Found in Sample: [S34] F34: Sample, anoxia, 13	Found in Sample: [S36] F36: Sample, anoxia, 16	Found in Sample: [S46] F46: Sample, anoxia, 20	Found in Sample: [S47] F47: Sample, anoxia, 21	Found in Sample: [S5] F5: Sample, control, 4	Found in Sample: [S28] F28: Sample, anoxia, 7	Found in Sample: [S9] F9: Sample, control, 3	Found in Sample: [S30] F30: Sample, anoxia, 9	Found in Sample: [S45] F45: Sample, anoxia, 22	Found in Sample: [S48] F48: Sample, anoxia, 23	Found in Sample: [S49] F49: Sample, anoxia, 19	Percolator PEP (by Search Engine): Sequest HT	XCorr (by Search Engine): Sequest HT	Amanda Score (by Search Engine): MS Amanda 2.0	CharmeRT Combined Score (by Search Engine): MS Amanda 2.0
	High	[K].GALAGDNGFDPLGLGQDEGR.[L]		2.38991e-05	1	1	7	Cre07.g344950.t1.2	Cre07.g344950.t1.2 [43-62]		0	1958.92	Not Found	Not Found	Not Found	Not Found	Not Found	Not Found	High	Not Found	Not Found	Not Found	Not Found	Not Found	Not Found	1.047e-05	Not Found	Not Found	Not Found	Not Found	Not Found	High	High	High	Not Found	Not Found	Not Found	Not Found	Not Found	Not Found	Not Found	Not Found	Not Found	Not Found	0.0002491	1.23	127.22	127.22
High	Master Protein	Cre07.g338050.t1.2	ASA3 Mitochondrial F1F0 ATP synthase associated protein 3	0	5.071	7	2	7	2	2	366	39.7	6.54	425.62	3.37	2	2	High	Not Found	Not Found	Not Found	Not Found	Not Found	Not Found	Not Found	Not Found	Not Found	Not Found	Not Found	Not Found	Not Found	Not Found	Not Found	Not Found	Not Found	Not Found	Not Found	Not Found	Not Found	Not Found	Not Found	Not Found	Not Found	Not Found	1
	Confidence	Annotated Sequence	Modifications	Qvality PEP	# Protein Groups	# Proteins	# PSMs	Master Protein Accessions	Positions in Master Proteins	Modifications in Master Proteins	# Missed Cleavages	Theo. MH+ [Da]	Found in Sample: [S25] F25: Sample, anoxia, 1	Found in Sample: [S26] F26: Sample, anoxia, 2	Found in Sample: [S42] F42: Sample, anoxia, 3	Found in Sample: [S41] F41: Sample, anoxia, 4	Found in Sample: [S39] F39: Sample, anoxia, 5	Found in Sample: [S20] F20: Sample, control, 15	Confidence (by Search Engine): MS Amanda 2.0	Found in Sample: [S10] F10: Sample, control, 7	Found in Sample: [S14] F14: Sample, control, 12	Found in Sample: [S17] F17: Sample, control, 17	Found in Sample: [S1] F1: Sample, control, 6	Found in Sample: [S11] F11: Sample, control, 8	Found in Sample: [S18] F18: Sample, control, 13	Percolator PEP (by Search Engine): MS Amanda 2.0	Found in Sample: [S4] F4: Sample, control, 9	Found in Sample: [S16] F16: Sample, control, 14	Found in Sample: [S13] F13: Sample, control, 16	Found in Sample: [S27] F27: Sample, anoxia, 6	Found in Sample: [S29] F29: Sample, anoxia, 8	Found in Sample: [S32] F32: Sample, anoxia, 11	Found in Sample: [S33] F33: Sample, anoxia, 12	Found in Sample: [S34] F34: Sample, anoxia, 13	Found in Sample: [S36] F36: Sample, anoxia, 16	Found in Sample: [S46] F46: Sample, anoxia, 20	Found in Sample: [S47] F47: Sample, anoxia, 21	Found in Sample: [S5] F5: Sample, control, 4	Found in Sample: [S28] F28: Sample, anoxia, 7	Found in Sample: [S9] F9: Sample, control, 3	Found in Sample: [S30] F30: Sample, anoxia, 9	Found in Sample: [S45] F45: Sample, anoxia, 22	Found in Sample: [S48] F48: Sample, anoxia, 23	Found in Sample: [S49] F49: Sample, anoxia, 19	Percolator PEP (by Search Engine): Sequest HT	XCorr (by Search Engine): Sequest HT	Amanda Score (by Search Engine): MS Amanda 2.0	CharmeRT Combined Score (by Search Engine): MS Amanda 2.0
	High	[K].VAGLEPQQVTDLVVAFHK.[V]		0.00844701	1	1	3	Cre07.g338050.t1.2	Cre07.g338050.t1.2 [135-152]		0	1951.06	Not Found	Not Found	Not Found	Not Found	Not Found	Not Found	High	Not Found	Not Found	Not Found	Not Found	Not Found	Not Found	0.003884	Not Found	Not Found	Not Found	Not Found	Not Found	Not Found	Not Found	Not Found	Not Found	Not Found	Not Found	Not Found	Not Found	Not Found	Not Found	Not Found	Not Found	Not Found	0.002558	1.4	98.5	98.5
	High	[R].GDLFVALAR.[G]		0.0165134	1	1	4	Cre07.g338050.t1.2	Cre07.g338050.t1.2 [237-245]		0	961.547	Not Found	Not Found	Not Found	Not Found	Not Found	Not Found	High	Not Found	Not Found	Not Found	Not Found	Not Found	Not Found	0.003321	Not Found	Not Found	Not Found	Not Found	Not Found	Not Found	Not Found	Not Found	Not Found	Not Found	Not Found	Not Found	Not Found	Not Found	Not Found	Not Found	Not Found	Not Found	0.009969	1.62	125.72	125.72
High	Master Protein	Cre07.g330250.t1.2	PSAH Photosystem I reaction center subunit H___(1 of 1) K02695 - photosystem I subunit VI (psaH)	0	5.66	22	2	9	2	2	130	14.1	10.11	706.62	0	2	1	Not Found	Not Found	Not Found	Not Found	Not Found	Not Found	Not Found	Not Found	Not Found	Not Found	Not Found	Not Found	Not Found	Not Found	Not Found	Not Found	Not Found	Not Found	Not Found	Not Found	High	Not Found	High	Not Found	Not Found	Not Found	Not Found	1
	Confidence	Annotated Sequence	Modifications	Qvality PEP	# Protein Groups	# Proteins	# PSMs	Master Protein Accessions	Positions in Master Proteins	Modifications in Master Proteins	# Missed Cleavages	Theo. MH+ [Da]	Found in Sample: [S25] F25: Sample, anoxia, 1	Found in Sample: [S26] F26: Sample, anoxia, 2	Found in Sample: [S42] F42: Sample, anoxia, 3	Found in Sample: [S41] F41: Sample, anoxia, 4	Found in Sample: [S39] F39: Sample, anoxia, 5	Found in Sample: [S20] F20: Sample, control, 15	Confidence (by Search Engine): MS Amanda 2.0	Found in Sample: [S10] F10: Sample, control, 7	Found in Sample: [S14] F14: Sample, control, 12	Found in Sample: [S17] F17: Sample, control, 17	Found in Sample: [S1] F1: Sample, control, 6	Found in Sample: [S11] F11: Sample, control, 8	Found in Sample: [S18] F18: Sample, control, 13	Percolator PEP (by Search Engine): MS Amanda 2.0	Found in Sample: [S4] F4: Sample, control, 9	Found in Sample: [S16] F16: Sample, control, 14	Found in Sample: [S13] F13: Sample, control, 16	Found in Sample: [S27] F27: Sample, anoxia, 6	Found in Sample: [S29] F29: Sample, anoxia, 8	Found in Sample: [S32] F32: Sample, anoxia, 11	Found in Sample: [S33] F33: Sample, anoxia, 12	Found in Sample: [S34] F34: Sample, anoxia, 13	Found in Sample: [S36] F36: Sample, anoxia, 16	Found in Sample: [S46] F46: Sample, anoxia, 20	Found in Sample: [S47] F47: Sample, anoxia, 21	Found in Sample: [S5] F5: Sample, control, 4	Found in Sample: [S28] F28: Sample, anoxia, 7	Found in Sample: [S9] F9: Sample, control, 3	Found in Sample: [S30] F30: Sample, anoxia, 9	Found in Sample: [S45] F45: Sample, anoxia, 22	Found in Sample: [S48] F48: Sample, anoxia, 23	Found in Sample: [S49] F49: Sample, anoxia, 19	Percolator PEP (by Search Engine): Sequest HT	XCorr (by Search Engine): Sequest HT	Amanda Score (by Search Engine): MS Amanda 2.0	CharmeRT Combined Score (by Search Engine): MS Amanda 2.0
	High	[K].FFTQATDIISR.[R]		0.00419674	1	1	2	Cre07.g330250.t1.2	Cre07.g330250.t1.2 [69-79]		0	1298.67	Not Found	Not Found	Not Found	Not Found	Not Found	Not Found	High	Not Found	Not Found	Not Found	Not Found	Not Found	Not Found	0.0009844	Not Found	Not Found	Not Found	Not Found	Not Found	Not Found	Not Found	Not Found	Not Found	High	Not Found	Not Found	Not Found	Not Found	Not Found	Not Found	High	Not Found			150.11	150.11
	High	[R].ALVALSGIAAIVTYGLK.[G]		0.0105774	1	1	7	Cre07.g330250.t1.2	Cre07.g330250.t1.2 [85-101]		0	1660	Not Found	Not Found	Not Found	Not Found	Not Found	Not Found	High	Not Found	Not Found	Not Found	High	Not Found	Not Found	0.002224	Not Found	Not Found	Not Found	Not Found	Not Found	Not Found	Not Found	Not Found	Not Found	Not Found	High	Not Found	Not Found	Not Found	Not Found	High	High	Not Found	0.01035	1.13	92.53	92.53
High	Master Protein	Cre06.g283950.t1.2	LHCBM4 Light-harvesting Chlorophyll a/b binding protein of LHCII___(1 of 6) K08912 - light-harvesting complex II chlorophyll a/b binding protein 1 (LHCB1)	0	17.929	21	5	24	0	3	254	27.1	6.35	1591.3	7.58	4	3	Not Found	Not Found	Not Found	Not Found	High	Not Found	Not Found	Not Found	Not Found	Not Found	Not Found	Not Found	Not Found	Not Found	High	Not Found	Not Found	Not Found	Not Found	Not Found	Not Found	Not Found	Not Found	Not Found	Not Found	Not Found	Not Found	1
	Confidence	Annotated Sequence	Modifications	Qvality PEP	# Protein Groups	# Proteins	# PSMs	Master Protein Accessions	Positions in Master Proteins	Modifications in Master Proteins	# Missed Cleavages	Theo. MH+ [Da]	Found in Sample: [S25] F25: Sample, anoxia, 1	Found in Sample: [S26] F26: Sample, anoxia, 2	Found in Sample: [S42] F42: Sample, anoxia, 3	Found in Sample: [S41] F41: Sample, anoxia, 4	Found in Sample: [S39] F39: Sample, anoxia, 5	Found in Sample: [S20] F20: Sample, control, 15	Confidence (by Search Engine): MS Amanda 2.0	Found in Sample: [S10] F10: Sample, control, 7	Found in Sample: [S14] F14: Sample, control, 12	Found in Sample: [S17] F17: Sample, control, 17	Found in Sample: [S1] F1: Sample, control, 6	Found in Sample: [S11] F11: Sample, control, 8	Found in Sample: [S18] F18: Sample, control, 13	Percolator PEP (by Search Engine): MS Amanda 2.0	Found in Sample: [S4] F4: Sample, control, 9	Found in Sample: [S16] F16: Sample, control, 14	Found in Sample: [S13] F13: Sample, control, 16	Found in Sample: [S27] F27: Sample, anoxia, 6	Found in Sample: [S29] F29: Sample, anoxia, 8	Found in Sample: [S32] F32: Sample, anoxia, 11	Found in Sample: [S33] F33: Sample, anoxia, 12	Found in Sample: [S34] F34: Sample, anoxia, 13	Found in Sample: [S36] F36: Sample, anoxia, 16	Found in Sample: [S46] F46: Sample, anoxia, 20	Found in Sample: [S47] F47: Sample, anoxia, 21	Found in Sample: [S5] F5: Sample, control, 4	Found in Sample: [S28] F28: Sample, anoxia, 7	Found in Sample: [S9] F9: Sample, control, 3	Found in Sample: [S30] F30: Sample, anoxia, 9	Found in Sample: [S45] F45: Sample, anoxia, 22	Found in Sample: [S48] F48: Sample, anoxia, 23	Found in Sample: [S49] F49: Sample, anoxia, 19	Percolator PEP (by Search Engine): Sequest HT	XCorr (by Search Engine): Sequest HT	Amanda Score (by Search Engine): MS Amanda 2.0	CharmeRT Combined Score (by Search Engine): MS Amanda 2.0
	High	[R].YRELELIHAR.[W]		0.00177347	5	9	4	Cre12.g548400.t1.2; Cre03.g156900.t1.2; Cre06.g283950.t1.2; Cre01.g066917.t1.1; Cre04.g232104.t1.1	Cre12.g548400.t1.2 [78-87]; Cre03.g156900.t1.2 [97-106]; Cre06.g283950.t1.2 [83-92]; Cre01.g066917.t1.1 [86-95]; Cre04.g232104.t1.1 [86-95]		1	1299.72	Not Found	Not Found	Not Found	Not Found	Not Found	Not Found	High	Not Found	Not Found	Not Found	Not Found	Not Found	Not Found	0.0004616	Not Found	Not Found	Not Found	High	High	Not Found	Not Found	Not Found	Not Found	Not Found	Not Found	Not Found	Not Found	Not Found	Not Found	Not Found	Not Found	Not Found	0.00491	1.76	155.09	155.09
	High	[K].SSGVEFYGPNR.[A]		0.000292313	1	3	9	Cre06.g283950.t1.2	Cre06.g283950.t1.2 [32-42]		0	1212.56	Not Found	Not Found	Not Found	Not Found	Not Found	Not Found	High	Not Found	High	High	Not Found	Not Found	Not Found	0.000431	Not Found	Not Found	Not Found	High	Not Found	Not Found	Not Found	Not Found	Not Found	Not Found	Not Found	Not Found	Not Found	Not Found	Not Found	Not Found	Not Found	Not Found	0.0001257	1.67	126.32	126.32
	High	[K].FGEAVWFK.[A]		0.0538458	1	3	3	Cre06.g283950.t1.2	Cre06.g283950.t1.2 [114-121]		0	983.499	Not Found	Not Found	Not Found	Not Found	Not Found	Not Found	High	Not Found	Not Found	Not Found	Not Found	Not Found	Not Found	0.009988	Not Found	Not Found	Not Found	Not Found	Not Found	Not Found	Not Found	Not Found	Not Found	Not Found	Not Found	Not Found	Not Found	Not Found	Not Found	Not Found	Not Found	Not Found			110.89	110.89
	High	[R].ELELIHAR.[W]		0.0440582	5	9	5	Cre12.g548400.t1.2; Cre03.g156900.t1.2; Cre06.g283950.t1.2; Cre01.g066917.t1.1; Cre04.g232104.t1.1	Cre12.g548400.t1.2 [80-87]; Cre03.g156900.t1.2 [99-106]; Cre06.g283950.t1.2 [85-92]; Cre01.g066917.t1.1 [88-95]; Cre04.g232104.t1.1 [88-95]		0	980.552	Not Found	Not Found	Not Found	Not Found	Not Found	Not Found	High	Not Found	Not Found	Not Found	Not Found	Not Found	Not Found	0.008252	Not Found	Not Found	High	High	Not Found	Not Found	Not Found	Not Found	Not Found	Not Found	Not Found	Not Found	High	Not Found	High	Not Found	Not Found	Not Found			109.08	109.08
	High	[K].GPVQNLDDHLANPTVNNAFAFATK.[F]		0.000430569	1	2	3	Cre06.g283950.t1.2	Cre06.g283950.t1.2 [226-249]		0	2554.27	Not Found	Not Found	Not Found	Not Found	High	Not Found	n/a	Not Found	Not Found	Not Found	Not Found	Not Found	Not Found		Not Found	High	Not Found	High	Not Found	Not Found	Not Found	Not Found	Not Found	Not Found	Not Found	Not Found	Not Found	Not Found	Not Found	Not Found	Not Found	Not Found	0.0001779	2.27
High	Master Protein	Cre06.g283050.t1.2	LHCA1 light-harvesting protein of photosystem I___(1 of 1) PTHR21649//PTHR21649:SF7 - CHLOROPHYLL A/B BINDING PROTEIN // CHLOROPHYLL A-B BINDING PROTEIN 6, CHLOROPLASTIC	0	18.206	13	3	19	3	3	228	23.9	8.38	1533.21	0	3	2	Not Found	Not Found	Not Found	Not Found	Not Found	Not Found	Not Found	Not Found	Not Found	Not Found	Not Found	Not Found	Not Found	Not Found	Not Found	High	Not Found	High	High	Not Found	Not Found	Not Found	Not Found	Not Found	Not Found	Not Found	Not Found	1
	Confidence	Annotated Sequence	Modifications	Qvality PEP	# Protein Groups	# Proteins	# PSMs	Master Protein Accessions	Positions in Master Proteins	Modifications in Master Proteins	# Missed Cleavages	Theo. MH+ [Da]	Found in Sample: [S25] F25: Sample, anoxia, 1	Found in Sample: [S26] F26: Sample, anoxia, 2	Found in Sample: [S42] F42: Sample, anoxia, 3	Found in Sample: [S41] F41: Sample, anoxia, 4	Found in Sample: [S39] F39: Sample, anoxia, 5	Found in Sample: [S20] F20: Sample, control, 15	Confidence (by Search Engine): MS Amanda 2.0	Found in Sample: [S10] F10: Sample, control, 7	Found in Sample: [S14] F14: Sample, control, 12	Found in Sample: [S17] F17: Sample, control, 17	Found in Sample: [S1] F1: Sample, control, 6	Found in Sample: [S11] F11: Sample, control, 8	Found in Sample: [S18] F18: Sample, control, 13	Percolator PEP (by Search Engine): MS Amanda 2.0	Found in Sample: [S4] F4: Sample, control, 9	Found in Sample: [S16] F16: Sample, control, 14	Found in Sample: [S13] F13: Sample, control, 16	Found in Sample: [S27] F27: Sample, anoxia, 6	Found in Sample: [S29] F29: Sample, anoxia, 8	Found in Sample: [S32] F32: Sample, anoxia, 11	Found in Sample: [S33] F33: Sample, anoxia, 12	Found in Sample: [S34] F34: Sample, anoxia, 13	Found in Sample: [S36] F36: Sample, anoxia, 16	Found in Sample: [S46] F46: Sample, anoxia, 20	Found in Sample: [S47] F47: Sample, anoxia, 21	Found in Sample: [S5] F5: Sample, control, 4	Found in Sample: [S28] F28: Sample, anoxia, 7	Found in Sample: [S9] F9: Sample, control, 3	Found in Sample: [S30] F30: Sample, anoxia, 9	Found in Sample: [S45] F45: Sample, anoxia, 22	Found in Sample: [S48] F48: Sample, anoxia, 23	Found in Sample: [S49] F49: Sample, anoxia, 19	Percolator PEP (by Search Engine): Sequest HT	XCorr (by Search Engine): Sequest HT	Amanda Score (by Search Engine): MS Amanda 2.0	CharmeRT Combined Score (by Search Engine): MS Amanda 2.0
	High	[R].FTESEVIHGR.[W]		0.000271612	1	1	4	Cre06.g283050.t1.2	Cre06.g283050.t1.2 [74-83]		0	1174.59	Not Found	Not Found	Not Found	Not Found	Not Found	Not Found	High	Not Found	Not Found	Not Found	Not Found	Not Found	Not Found	8.882e-05	Not Found	Not Found	Not Found	Not Found	Not Found	High	Not Found	Not Found	Not Found	Not Found	Not Found	Not Found	High	Not Found	Not Found	Not Found	Not Found	Not Found	0.03991	1.34	170.29	170.29
	High	[R].LAMVAFLGFVAQHAATGK.[G]	1xOxidation [M3]	5.80858e-05	1	1	11	Cre06.g283050.t1.2	Cre06.g283050.t1.2 [183-200]		0	1847.98	Not Found	Not Found	Not Found	Not Found	Not Found	Not Found	High	Not Found	Not Found	Not Found	Not Found	Not Found	Not Found	7.245e-05	Not Found	Not Found	Not Found	Not Found	Not Found	High	High	High	Not Found	Not Found	Not Found	Not Found	Not Found	Not Found	Not Found	Not Found	Not Found	Not Found	2.955e-05	1.7	160.99	160.99
	High	[R].LAMVAFLGFVAQHAATGK.[G]		0.000577616	1	1	3	Cre06.g283050.t1.2	Cre06.g283050.t1.2 [183-200]		0	1831.99	Not Found	Not Found	Not Found	Not Found	Not Found	Not Found	High	Not Found	Not Found	Not Found	Not Found	Not Found	Not Found	0.0001719	Not Found	Not Found	Not Found	Not Found	Not Found	Not Found	High	High	Not Found	Not Found	Not Found	Not Found	Not Found	Not Found	Not Found	Not Found	Not Found	Not Found	1	0.69	135.09	135.09
	High	[K].RFTESEVIHGR.[W]		0.102805	1	1	1	Cre06.g283050.t1.2	Cre06.g283050.t1.2 [73-83]		1	1330.69	Not Found	Not Found	Not Found	Not Found	Not Found	Not Found	High	Not Found	Not Found	Not Found	Not Found	Not Found	Not Found	0.01903	Not Found	Not Found	Not Found	Not Found	Not Found	Not Found	Not Found	High	Not Found	Not Found	Not Found	Not Found	Not Found	Not Found	Not Found	Not Found	Not Found	Not Found			108.31	108.31
High	Master Protein	Cre06.g278213.t1.1	LHCA6 Light-harvesting protein of photosystem I___(1 of 2) K08910 - light-harvesting complex I chlorophyll a/b binding protein 4 (LHCA4)	0	8.947	13	2	15	2	2	257	27.8	8.97	990.75	6.51	1	2	Not Found	High	Not Found	Not Found	Not Found	Not Found	Not Found	Not Found	High	Not Found	Not Found	Not Found	Not Found	Not Found	Not Found	High	High	Not Found	Not Found	Not Found	Not Found	Not Found	Not Found	Not Found	Not Found	Not Found	Not Found	1
	Confidence	Annotated Sequence	Modifications	Qvality PEP	# Protein Groups	# Proteins	# PSMs	Master Protein Accessions	Positions in Master Proteins	Modifications in Master Proteins	# Missed Cleavages	Theo. MH+ [Da]	Found in Sample: [S25] F25: Sample, anoxia, 1	Found in Sample: [S26] F26: Sample, anoxia, 2	Found in Sample: [S42] F42: Sample, anoxia, 3	Found in Sample: [S41] F41: Sample, anoxia, 4	Found in Sample: [S39] F39: Sample, anoxia, 5	Found in Sample: [S20] F20: Sample, control, 15	Confidence (by Search Engine): MS Amanda 2.0	Found in Sample: [S10] F10: Sample, control, 7	Found in Sample: [S14] F14: Sample, control, 12	Found in Sample: [S17] F17: Sample, control, 17	Found in Sample: [S1] F1: Sample, control, 6	Found in Sample: [S11] F11: Sample, control, 8	Found in Sample: [S18] F18: Sample, control, 13	Percolator PEP (by Search Engine): MS Amanda 2.0	Found in Sample: [S4] F4: Sample, control, 9	Found in Sample: [S16] F16: Sample, control, 14	Found in Sample: [S13] F13: Sample, control, 16	Found in Sample: [S27] F27: Sample, anoxia, 6	Found in Sample: [S29] F29: Sample, anoxia, 8	Found in Sample: [S32] F32: Sample, anoxia, 11	Found in Sample: [S33] F33: Sample, anoxia, 12	Found in Sample: [S34] F34: Sample, anoxia, 13	Found in Sample: [S36] F36: Sample, anoxia, 16	Found in Sample: [S46] F46: Sample, anoxia, 20	Found in Sample: [S47] F47: Sample, anoxia, 21	Found in Sample: [S5] F5: Sample, control, 4	Found in Sample: [S28] F28: Sample, anoxia, 7	Found in Sample: [S9] F9: Sample, control, 3	Found in Sample: [S30] F30: Sample, anoxia, 9	Found in Sample: [S45] F45: Sample, anoxia, 22	Found in Sample: [S48] F48: Sample, anoxia, 23	Found in Sample: [S49] F49: Sample, anoxia, 19	Percolator PEP (by Search Engine): Sequest HT	XCorr (by Search Engine): Sequest HT	Amanda Score (by Search Engine): MS Amanda 2.0	CharmeRT Combined Score (by Search Engine): MS Amanda 2.0
	High	[R].KPGSVDQDPIFSQYK.[L]		9.39428e-05	1	1	14	Cre06.g278213.t1.1	Cre06.g278213.t1.1 [134-148]		0	1708.85	Not Found	Not Found	Not Found	Not Found	Not Found	Not Found	High	Not Found	Not Found	Not Found	Not Found	Not Found	Not Found	3.485e-05	Not Found	Not Found	High	Not Found	High	Not Found	Not Found	Not Found	Not Found	Not Found	Not Found	Not Found	High	Not Found	High	Not Found	Not Found	Not Found	7.239e-05	2.78	191.24	191.24
	High	[R].LAMLAFVGFVMAAQVTGK.[G]	2xOxidation [M3; M11]	0.178869	1	1	1	Cre06.g278213.t1.1	Cre06.g278213.t1.1 [182-199]		0	1885.99	Not Found	Not Found	Not Found	Not Found	Not Found	Not Found	Medium	Not Found	Not Found	Not Found	Not Found	Not Found	Not Found	0.1383	Not Found	Not Found	Not Found	Not Found	High	Not Found	Not Found	Not Found	Not Found	Not Found	Not Found	Not Found	Not Found	Not Found	Not Found	Not Found	Not Found	Not Found	0.05139	1.12	77.71	77.71
High	Master Protein	Cre06.g272650.t1.2	LHCA8 Light-harvesting protein of photosystem I___(1 of 3) K08911 - light-harvesting complex I chlorophyll a/b binding protein 5 (LHCA5)	0	16.749	40	6	27	6	6	243	25.9	9	1389.05	2.02	6	5	Not Found	Not Found	Not Found	Not Found	Not Found	Not Found	Not Found	Not Found	Not Found	Not Found	Not Found	Not Found	Not Found	Not Found	Not Found	High	High	High	Not Found	Not Found	Not Found	Not Found	Not Found	Not Found	Not Found	Not Found	Not Found	1
	Confidence	Annotated Sequence	Modifications	Qvality PEP	# Protein Groups	# Proteins	# PSMs	Master Protein Accessions	Positions in Master Proteins	Modifications in Master Proteins	# Missed Cleavages	Theo. MH+ [Da]	Found in Sample: [S25] F25: Sample, anoxia, 1	Found in Sample: [S26] F26: Sample, anoxia, 2	Found in Sample: [S42] F42: Sample, anoxia, 3	Found in Sample: [S41] F41: Sample, anoxia, 4	Found in Sample: [S39] F39: Sample, anoxia, 5	Found in Sample: [S20] F20: Sample, control, 15	Confidence (by Search Engine): MS Amanda 2.0	Found in Sample: [S10] F10: Sample, control, 7	Found in Sample: [S14] F14: Sample, control, 12	Found in Sample: [S17] F17: Sample, control, 17	Found in Sample: [S1] F1: Sample, control, 6	Found in Sample: [S11] F11: Sample, control, 8	Found in Sample: [S18] F18: Sample, control, 13	Percolator PEP (by Search Engine): MS Amanda 2.0	Found in Sample: [S4] F4: Sample, control, 9	Found in Sample: [S16] F16: Sample, control, 14	Found in Sample: [S13] F13: Sample, control, 16	Found in Sample: [S27] F27: Sample, anoxia, 6	Found in Sample: [S29] F29: Sample, anoxia, 8	Found in Sample: [S32] F32: Sample, anoxia, 11	Found in Sample: [S33] F33: Sample, anoxia, 12	Found in Sample: [S34] F34: Sample, anoxia, 13	Found in Sample: [S36] F36: Sample, anoxia, 16	Found in Sample: [S46] F46: Sample, anoxia, 20	Found in Sample: [S47] F47: Sample, anoxia, 21	Found in Sample: [S5] F5: Sample, control, 4	Found in Sample: [S28] F28: Sample, anoxia, 7	Found in Sample: [S9] F9: Sample, control, 3	Found in Sample: [S30] F30: Sample, anoxia, 9	Found in Sample: [S45] F45: Sample, anoxia, 22	Found in Sample: [S48] F48: Sample, anoxia, 23	Found in Sample: [S49] F49: Sample, anoxia, 19	Percolator PEP (by Search Engine): Sequest HT	XCorr (by Search Engine): Sequest HT	Amanda Score (by Search Engine): MS Amanda 2.0	CharmeRT Combined Score (by Search Engine): MS Amanda 2.0
	High	[K].YATGAGPVDNLAAHLK.[D]		0.0303423	1	1	4	Cre06.g272650.t1.2	Cre06.g272650.t1.2 [211-226]		0	1597.83	Not Found	Not Found	Not Found	Not Found	Not Found	Not Found	High	Not Found	Not Found	Not Found	Not Found	Not Found	Not Found	0.02572	Not Found	Not Found	Not Found	Not Found	High	Not Found	Not Found	Not Found	Not Found	Not Found	Not Found	Not Found	Not Found	Not Found	Not Found	Not Found	Not Found	Not Found	0.008306	0.76	95.25	95.25
	High	[R].TAMAGVAGILIPGLLTK.[A]		0.0175067	1	1	1	Cre06.g272650.t1.2	Cre06.g272650.t1.2 [79-95]		0	1625.97	Not Found	Not Found	Not Found	Not Found	Not Found	Not Found	High	Not Found	Not Found	Not Found	Not Found	Not Found	Not Found	0.003505	Not Found	Not Found	Not Found	Not Found	Not Found	Not Found	Not Found	Not Found	Not Found	Not Found	Not Found	Not Found	Not Found	Not Found	Not Found	Not Found	Not Found	Not Found			125.74	125.74
	High	[R].LAMLAFLGFVAQK.[Y]	1xOxidation [M3]	0.0137573	1	1	7	Cre06.g272650.t1.2	Cre06.g272650.t1.2 [198-210]		0	1424.8	Not Found	Not Found	Not Found	Not Found	Not Found	Not Found	High	Not Found	Not Found	Not Found	Not Found	Not Found	Not Found	0.004703	Not Found	Not Found	Not Found	Not Found	Not Found	High	Not Found	Not Found	Not Found	Not Found	Not Found	Not Found	Not Found	Not Found	High	Not Found	Not Found	Not Found	0.003985	0.34	108.03	108.03
	High	[R].KPGSQGEPGSFLGFEASLK.[G]		0.00053671	1	1	5	Cre06.g272650.t1.2	Cre06.g272650.t1.2 [143-161]		0	1935.98	Not Found	Not Found	Not Found	Not Found	Not Found	Not Found	High	Not Found	Not Found	Not Found	Not Found	Not Found	Not Found	0.0001619	Not Found	Not Found	Not Found	Not Found	Not Found	Not Found	Not Found	Not Found	Not Found	Not Found	Not Found	Not Found	Not Found	Not Found	High	Not Found	Not Found	Not Found	0.001835	2.02	194.64	194.64
	High	[K].AGALNVPEWYDAGK.[V]		0.126831	1	1	3	Cre06.g272650.t1.2	Cre06.g272650.t1.2 [96-109]		0	1490.73	Not Found	Not Found	Not Found	Not Found	Not Found	Not Found	High	Not Found	Not Found	Not Found	Not Found	Not Found	Not Found	0.1231	Not Found	Not Found	Not Found	Not Found	Not Found	Not Found	High	Not Found	Not Found	Not Found	Not Found	Not Found	Not Found	Not Found	Not Found	Not Found	Not Found	Not Found	0.03499	0.62	60	60
	High	[K].GTSELGYPGGPFDPLGLSK.[E]		0.0750524	1	1	5	Cre06.g272650.t1.2	Cre06.g272650.t1.2 [162-180]		0	1891.94	Not Found	Not Found	Not Found	Not Found	Not Found	Not Found	High	Not Found	Not Found	Not Found	Not Found	Not Found	Not Found	0.03022	Not Found	Not Found	Not Found	Not Found	High	Not Found	High	Not Found	Not Found	Not Found	Not Found	Not Found	High	Not Found	Not Found	Not Found	Not Found	Not Found	0.02021	1.07	69.96	69.96
	High	[R].TAMAGVAGILIPGLLTK.[A]	1xOxidation [M3]	0.101658	1	1	2	Cre06.g272650.t1.2	Cre06.g272650.t1.2 [79-95]		0	1641.96	Not Found	Not Found	Not Found	Not Found	Not Found	Not Found	High	Not Found	Not Found	Not Found	Not Found	Not Found	Not Found	0.01888	Not Found	Not Found	Not Found	Not Found	Not Found	Not Found	Not Found	Not Found	Not Found	Not Found	Not Found	Not Found	Not Found	Not Found	High	Not Found	Not Found	Not Found	1	0.31	68.05	68.05
High	Master Protein	Cre05.g238332.t1.1	PSAD Photosystem I reaction center subunit II, 20 kDa___(1 of 1) K02692 - photosystem I subunit II (psaD)	0	16.26	13	3	17	3	3	196	21.3	10.3	1029.16	1.84	3	3	Not Found	Not Found	Not Found	Not Found	Not Found	Not Found	Not Found	Not Found	Not Found	Not Found	Not Found	Not Found	Not Found	Not Found	Not Found	Not Found	Not Found	Not Found	High	Not Found	Not Found	Not Found	Not Found	Not Found	Not Found	Not Found	Not Found	1
	Confidence	Annotated Sequence	Modifications	Qvality PEP	# Protein Groups	# Proteins	# PSMs	Master Protein Accessions	Positions in Master Proteins	Modifications in Master Proteins	# Missed Cleavages	Theo. MH+ [Da]	Found in Sample: [S25] F25: Sample, anoxia, 1	Found in Sample: [S26] F26: Sample, anoxia, 2	Found in Sample: [S42] F42: Sample, anoxia, 3	Found in Sample: [S41] F41: Sample, anoxia, 4	Found in Sample: [S39] F39: Sample, anoxia, 5	Found in Sample: [S20] F20: Sample, control, 15	Confidence (by Search Engine): MS Amanda 2.0	Found in Sample: [S10] F10: Sample, control, 7	Found in Sample: [S14] F14: Sample, control, 12	Found in Sample: [S17] F17: Sample, control, 17	Found in Sample: [S1] F1: Sample, control, 6	Found in Sample: [S11] F11: Sample, control, 8	Found in Sample: [S18] F18: Sample, control, 13	Percolator PEP (by Search Engine): MS Amanda 2.0	Found in Sample: [S4] F4: Sample, control, 9	Found in Sample: [S16] F16: Sample, control, 14	Found in Sample: [S13] F13: Sample, control, 16	Found in Sample: [S27] F27: Sample, anoxia, 6	Found in Sample: [S29] F29: Sample, anoxia, 8	Found in Sample: [S32] F32: Sample, anoxia, 11	Found in Sample: [S33] F33: Sample, anoxia, 12	Found in Sample: [S34] F34: Sample, anoxia, 13	Found in Sample: [S36] F36: Sample, anoxia, 16	Found in Sample: [S46] F46: Sample, anoxia, 20	Found in Sample: [S47] F47: Sample, anoxia, 21	Found in Sample: [S5] F5: Sample, control, 4	Found in Sample: [S28] F28: Sample, anoxia, 7	Found in Sample: [S9] F9: Sample, control, 3	Found in Sample: [S30] F30: Sample, anoxia, 9	Found in Sample: [S45] F45: Sample, anoxia, 22	Found in Sample: [S48] F48: Sample, anoxia, 23	Found in Sample: [S49] F49: Sample, anoxia, 19	Percolator PEP (by Search Engine): Sequest HT	XCorr (by Search Engine): Sequest HT	Amanda Score (by Search Engine): MS Amanda 2.0	CharmeRT Combined Score (by Search Engine): MS Amanda 2.0
	High	[R].IGQNVNPIK.[V]		0.00221065	1	1	2	Cre05.g238332.t1.1	Cre05.g238332.t1.1 [175-183]		0	982.568	Not Found	Not Found	Not Found	Not Found	Not Found	Not Found	High	Not Found	Not Found	Not Found	Not Found	Not Found	Not Found	0.000562	Not Found	Not Found	Not Found	Not Found	Not Found	Not Found	High	Not Found	Not Found	Not Found	Not Found	Not Found	Not Found	Not Found	Not Found	Not Found	Not Found	Not Found	0.005712	0.68	160.33	160.33
	High	[K].EQIFEMPTGGAAIMR.[Q]		0.000130304	1	1	2	Cre05.g238332.t1.1	Cre05.g238332.t1.1 [93-107]		0	1650.8	Not Found	Not Found	Not Found	Not Found	Not Found	Not Found	High	Not Found	Not Found	Not Found	Not Found	Not Found	Not Found	4.642e-05	Not Found	Not Found	Not Found	Not Found	Not Found	Not Found	Not Found	Not Found	Not Found	Not Found	Not Found	Not Found	Not Found	Not Found	Not Found	Not Found	Not Found	Not Found	8.4e-05	1.33	142.49	142.49
	High	[K].EQIFEMPTGGAAIMR.[Q]	2xOxidation [M6; M14]	0.00185833	1	1	10	Cre05.g238332.t1.1	Cre05.g238332.t1.1 [93-107]		0	1682.79	Not Found	Not Found	Not Found	Not Found	Not Found	Not Found	High	Not Found	Not Found	Not Found	Not Found	Not Found	Not Found	0.001955	Not Found	Not Found	Not Found	Not Found	Not Found	Not Found	High	High	Not Found	Not Found	Not Found	Not Found	Not Found	Not Found	Not Found	Not Found	Not Found	Not Found	0.0006601	1.13	77.25	77.25
	High	[K].KEQIFEMPTGGAAIMR.[Q]	2xOxidation [M7; M15]	0.0092068	1	1	1	Cre05.g238332.t1.1	Cre05.g238332.t1.1 [92-107]		1	1810.88	Not Found	Not Found	Not Found	Not Found	Not Found	Not Found	High	Not Found	Not Found	Not Found	Not Found	Not Found	Not Found	0.001966	Not Found	Not Found	Not Found	Not Found	Not Found	Not Found	Not Found	Not Found	Not Found	Not Found	Not Found	Not Found	Not Found	Not Found	Not Found	Not Found	Not Found	Not Found	0.6733	0.99	130.11	130.11
	High	[K].KEQIFEMPTGGAAIMR.[Q]	1xOxidation [M7]	0.00739662	1	1	2	Cre05.g238332.t1.1	Cre05.g238332.t1.1 [92-107]		1	1794.89	Not Found	Not Found	Not Found	Not Found	Not Found	Not Found	High	Not Found	Not Found	Not Found	Not Found	Not Found	Not Found	0.001624	Not Found	Not Found	Not Found	Not Found	Not Found	Not Found	Not Found	Not Found	Not Found	Not Found	Not Found	Not Found	Not Found	Not Found	Not Found	Not Found	Not Found	Not Found	0.004941	1.84	121.68	121.68
High	Master Protein	Cre04.g232104.t1.1	LHCBM3 Light-harvesting complex II chlorophyll a/b binding protein M3___(1 of 6) K08912 - light-harvesting complex II chlorophyll a/b binding protein 1 (LHCB1)	0	14.304	24	5	42	3	3	257	27.4	5.96	2188.96	3.64	4	4	Not Found	Not Found	Not Found	High	Not Found	Not Found	Not Found	High	Not Found	High	High	Not Found	Not Found	High	High	Not Found	Not Found	Not Found	Not Found	Not Found	Not Found	Not Found	Not Found	Not Found	Not Found	Not Found	Not Found	1
	Confidence	Annotated Sequence	Modifications	Qvality PEP	# Protein Groups	# Proteins	# PSMs	Master Protein Accessions	Positions in Master Proteins	Modifications in Master Proteins	# Missed Cleavages	Theo. MH+ [Da]	Found in Sample: [S25] F25: Sample, anoxia, 1	Found in Sample: [S26] F26: Sample, anoxia, 2	Found in Sample: [S42] F42: Sample, anoxia, 3	Found in Sample: [S41] F41: Sample, anoxia, 4	Found in Sample: [S39] F39: Sample, anoxia, 5	Found in Sample: [S20] F20: Sample, control, 15	Confidence (by Search Engine): MS Amanda 2.0	Found in Sample: [S10] F10: Sample, control, 7	Found in Sample: [S14] F14: Sample, control, 12	Found in Sample: [S17] F17: Sample, control, 17	Found in Sample: [S1] F1: Sample, control, 6	Found in Sample: [S11] F11: Sample, control, 8	Found in Sample: [S18] F18: Sample, control, 13	Percolator PEP (by Search Engine): MS Amanda 2.0	Found in Sample: [S4] F4: Sample, control, 9	Found in Sample: [S16] F16: Sample, control, 14	Found in Sample: [S13] F13: Sample, control, 16	Found in Sample: [S27] F27: Sample, anoxia, 6	Found in Sample: [S29] F29: Sample, anoxia, 8	Found in Sample: [S32] F32: Sample, anoxia, 11	Found in Sample: [S33] F33: Sample, anoxia, 12	Found in Sample: [S34] F34: Sample, anoxia, 13	Found in Sample: [S36] F36: Sample, anoxia, 16	Found in Sample: [S46] F46: Sample, anoxia, 20	Found in Sample: [S47] F47: Sample, anoxia, 21	Found in Sample: [S5] F5: Sample, control, 4	Found in Sample: [S28] F28: Sample, anoxia, 7	Found in Sample: [S9] F9: Sample, control, 3	Found in Sample: [S30] F30: Sample, anoxia, 9	Found in Sample: [S45] F45: Sample, anoxia, 22	Found in Sample: [S48] F48: Sample, anoxia, 23	Found in Sample: [S49] F49: Sample, anoxia, 19	Percolator PEP (by Search Engine): Sequest HT	XCorr (by Search Engine): Sequest HT	Amanda Score (by Search Engine): MS Amanda 2.0	CharmeRT Combined Score (by Search Engine): MS Amanda 2.0
	High	[K].QAPASSGIEFYGPNR.[A]		0.000959471	1	1	28	Cre04.g232104.t1.1	Cre04.g232104.t1.1 [31-45]		0	1593.77	Not Found	Not Found	High	Not Found	High	High	High	High	Not Found	High	Not Found	High	Not Found	0.0002688	High	High	Not Found	High	Not Found	Not Found	Not Found	Not Found	Not Found	Not Found	Not Found	High	Not Found	Not Found	Not Found	Not Found	Not Found	Not Found	0.002443	1.44	132.6	132.6
	High	[R].YRELELIHAR.[W]		0.00177347	5	9	4	Cre12.g548400.t1.2; Cre03.g156900.t1.2; Cre06.g283950.t1.2; Cre01.g066917.t1.1; Cre04.g232104.t1.1	Cre12.g548400.t1.2 [78-87]; Cre03.g156900.t1.2 [97-106]; Cre06.g283950.t1.2 [83-92]; Cre01.g066917.t1.1 [86-95]; Cre04.g232104.t1.1 [86-95]		1	1299.72	Not Found	Not Found	Not Found	Not Found	Not Found	Not Found	High	Not Found	Not Found	Not Found	Not Found	Not Found	Not Found	0.0004616	Not Found	Not Found	Not Found	High	High	Not Found	Not Found	Not Found	Not Found	Not Found	Not Found	Not Found	Not Found	Not Found	Not Found	Not Found	Not Found	Not Found	0.00491	1.76	155.09	155.09
	High	[K].SGTQFGEAVWFK.[A]		0.0135783	1	1	4	Cre04.g232104.t1.1	Cre04.g232104.t1.1 [113-124]		0	1356.66	Not Found	Not Found	Not Found	Not Found	High	Not Found	High	Not Found	Not Found	Not Found	Not Found	Not Found	Not Found	0.005405	Not Found	High	Not Found	Not Found	Not Found	Not Found	Not Found	Not Found	Not Found	Not Found	Not Found	Not Found	Not Found	Not Found	Not Found	Not Found	Not Found	Not Found	0.003945	1.25	111.35	111.35
	High	[R].ELELIHAR.[W]		0.0440582	5	9	5	Cre12.g548400.t1.2; Cre03.g156900.t1.2; Cre06.g283950.t1.2; Cre01.g066917.t1.1; Cre04.g232104.t1.1	Cre12.g548400.t1.2 [80-87]; Cre03.g156900.t1.2 [99-106]; Cre06.g283950.t1.2 [85-92]; Cre01.g066917.t1.1 [88-95]; Cre04.g232104.t1.1 [88-95]		0	980.552	Not Found	Not Found	Not Found	Not Found	Not Found	Not Found	High	Not Found	Not Found	Not Found	Not Found	Not Found	Not Found	0.008252	Not Found	Not Found	High	High	Not Found	Not Found	Not Found	Not Found	Not Found	Not Found	Not Found	Not Found	High	Not Found	High	Not Found	Not Found	Not Found			109.08	109.08
	High	[K].GPIQNLDDHLSNPTVNNAFAFATK.[F]		0.186332	1	1	1	Cre04.g232104.t1.1	Cre04.g232104.t1.1 [229-252]		0	2584.28	Not Found	Not Found	Not Found	Not Found	Not Found	Not Found	n/a	Not Found	Not Found	High	Not Found	Not Found	Not Found		Not Found	Not Found	Not Found	Not Found	Not Found	Not Found	Not Found	Not Found	Not Found	Not Found	Not Found	Not Found	Not Found	Not Found	Not Found	Not Found	Not Found	Not Found	0.05371	1.54
High	Master Protein	Cre03.g156900.t1.2	LHCBM5 Light-harvesting Chlorophyll a/b binding protein of LHCII___(1 of 6) K08912 - light-harvesting complex II chlorophyll a/b binding protein 1 (LHCB1)	0	7.816	7	3	13	1	1	268	28.7	8.07	974.92	3.64	3	2	Not Found	Not Found	Not Found	Not Found	Not Found	Not Found	Not Found	Not Found	Not Found	Not Found	Not Found	Not Found	Not Found	Not Found	Not Found	Not Found	Not Found	Not Found	Not Found	Not Found	Not Found	Not Found	Not Found	Not Found	Not Found	Not Found	Not Found	1
	Confidence	Annotated Sequence	Modifications	Qvality PEP	# Protein Groups	# Proteins	# PSMs	Master Protein Accessions	Positions in Master Proteins	Modifications in Master Proteins	# Missed Cleavages	Theo. MH+ [Da]	Found in Sample: [S25] F25: Sample, anoxia, 1	Found in Sample: [S26] F26: Sample, anoxia, 2	Found in Sample: [S42] F42: Sample, anoxia, 3	Found in Sample: [S41] F41: Sample, anoxia, 4	Found in Sample: [S39] F39: Sample, anoxia, 5	Found in Sample: [S20] F20: Sample, control, 15	Confidence (by Search Engine): MS Amanda 2.0	Found in Sample: [S10] F10: Sample, control, 7	Found in Sample: [S14] F14: Sample, control, 12	Found in Sample: [S17] F17: Sample, control, 17	Found in Sample: [S1] F1: Sample, control, 6	Found in Sample: [S11] F11: Sample, control, 8	Found in Sample: [S18] F18: Sample, control, 13	Percolator PEP (by Search Engine): MS Amanda 2.0	Found in Sample: [S4] F4: Sample, control, 9	Found in Sample: [S16] F16: Sample, control, 14	Found in Sample: [S13] F13: Sample, control, 16	Found in Sample: [S27] F27: Sample, anoxia, 6	Found in Sample: [S29] F29: Sample, anoxia, 8	Found in Sample: [S32] F32: Sample, anoxia, 11	Found in Sample: [S33] F33: Sample, anoxia, 12	Found in Sample: [S34] F34: Sample, anoxia, 13	Found in Sample: [S36] F36: Sample, anoxia, 16	Found in Sample: [S46] F46: Sample, anoxia, 20	Found in Sample: [S47] F47: Sample, anoxia, 21	Found in Sample: [S5] F5: Sample, control, 4	Found in Sample: [S28] F28: Sample, anoxia, 7	Found in Sample: [S9] F9: Sample, control, 3	Found in Sample: [S30] F30: Sample, anoxia, 9	Found in Sample: [S45] F45: Sample, anoxia, 22	Found in Sample: [S48] F48: Sample, anoxia, 23	Found in Sample: [S49] F49: Sample, anoxia, 19	Percolator PEP (by Search Engine): Sequest HT	XCorr (by Search Engine): Sequest HT	Amanda Score (by Search Engine): MS Amanda 2.0	CharmeRT Combined Score (by Search Engine): MS Amanda 2.0
	High	[K].LSAFYGPDR.[G]		0.0138476	1	1	4	Cre03.g156900.t1.2	Cre03.g156900.t1.2 [49-57]		0	1025.51	Not Found	Not Found	Not Found	Not Found	Not Found	Not Found	High	Not Found	Not Found	Not Found	Not Found	Not Found	Not Found	0.01147	Not Found	Not Found	Not Found	Not Found	Not Found	Not Found	Not Found	Not Found	Not Found	Not Found	Not Found	Not Found	Not Found	Not Found	Not Found	Not Found	Not Found	Not Found	0.004013	1.2	84.84	84.84
	High	[R].YRELELIHAR.[W]		0.00177347	5	9	4	Cre12.g548400.t1.2; Cre03.g156900.t1.2; Cre06.g283950.t1.2; Cre01.g066917.t1.1; Cre04.g232104.t1.1	Cre12.g548400.t1.2 [78-87]; Cre03.g156900.t1.2 [97-106]; Cre06.g283950.t1.2 [83-92]; Cre01.g066917.t1.1 [86-95]; Cre04.g232104.t1.1 [86-95]		1	1299.72	Not Found	Not Found	Not Found	Not Found	Not Found	Not Found	High	Not Found	Not Found	Not Found	Not Found	Not Found	Not Found	0.0004616	Not Found	Not Found	Not Found	High	High	Not Found	Not Found	Not Found	Not Found	Not Found	Not Found	Not Found	Not Found	Not Found	Not Found	Not Found	Not Found	Not Found	0.00491	1.76	155.09	155.09
	High	[R].ELELIHAR.[W]		0.0440582	5	9	5	Cre12.g548400.t1.2; Cre03.g156900.t1.2; Cre06.g283950.t1.2; Cre01.g066917.t1.1; Cre04.g232104.t1.1	Cre12.g548400.t1.2 [80-87]; Cre03.g156900.t1.2 [99-106]; Cre06.g283950.t1.2 [85-92]; Cre01.g066917.t1.1 [88-95]; Cre04.g232104.t1.1 [88-95]		0	980.552	Not Found	Not Found	Not Found	Not Found	Not Found	Not Found	High	Not Found	Not Found	Not Found	Not Found	Not Found	Not Found	0.008252	Not Found	Not Found	High	High	Not Found	Not Found	Not Found	Not Found	Not Found	Not Found	Not Found	Not Found	High	Not Found	High	Not Found	Not Found	Not Found			109.08	109.08
High	Master Protein	Cre02.g079800.t1.2	ASA6 Mitochondrial F1F0 ATP synthase associated protein 6	0	6.538	26	2	3	2	2	150	16	10.4	267.96	0	2	1	Not Found	Not Found	Not Found	Not Found	Not Found	Not Found	Not Found	Not Found	Not Found	Not Found	Not Found	Not Found	Not Found	Not Found	Not Found	Not Found	Not Found	Not Found	Not Found	Not Found	Not Found	Not Found	High	Not Found	Not Found	Not Found	Not Found	1
	Confidence	Annotated Sequence	Modifications	Qvality PEP	# Protein Groups	# Proteins	# PSMs	Master Protein Accessions	Positions in Master Proteins	Modifications in Master Proteins	# Missed Cleavages	Theo. MH+ [Da]	Found in Sample: [S25] F25: Sample, anoxia, 1	Found in Sample: [S26] F26: Sample, anoxia, 2	Found in Sample: [S42] F42: Sample, anoxia, 3	Found in Sample: [S41] F41: Sample, anoxia, 4	Found in Sample: [S39] F39: Sample, anoxia, 5	Found in Sample: [S20] F20: Sample, control, 15	Confidence (by Search Engine): MS Amanda 2.0	Found in Sample: [S10] F10: Sample, control, 7	Found in Sample: [S14] F14: Sample, control, 12	Found in Sample: [S17] F17: Sample, control, 17	Found in Sample: [S1] F1: Sample, control, 6	Found in Sample: [S11] F11: Sample, control, 8	Found in Sample: [S18] F18: Sample, control, 13	Percolator PEP (by Search Engine): MS Amanda 2.0	Found in Sample: [S4] F4: Sample, control, 9	Found in Sample: [S16] F16: Sample, control, 14	Found in Sample: [S13] F13: Sample, control, 16	Found in Sample: [S27] F27: Sample, anoxia, 6	Found in Sample: [S29] F29: Sample, anoxia, 8	Found in Sample: [S32] F32: Sample, anoxia, 11	Found in Sample: [S33] F33: Sample, anoxia, 12	Found in Sample: [S34] F34: Sample, anoxia, 13	Found in Sample: [S36] F36: Sample, anoxia, 16	Found in Sample: [S46] F46: Sample, anoxia, 20	Found in Sample: [S47] F47: Sample, anoxia, 21	Found in Sample: [S5] F5: Sample, control, 4	Found in Sample: [S28] F28: Sample, anoxia, 7	Found in Sample: [S9] F9: Sample, control, 3	Found in Sample: [S30] F30: Sample, anoxia, 9	Found in Sample: [S45] F45: Sample, anoxia, 22	Found in Sample: [S48] F48: Sample, anoxia, 23	Found in Sample: [S49] F49: Sample, anoxia, 19	Percolator PEP (by Search Engine): Sequest HT	XCorr (by Search Engine): Sequest HT	Amanda Score (by Search Engine): MS Amanda 2.0	CharmeRT Combined Score (by Search Engine): MS Amanda 2.0
	High	[K].LKPFYPEPAAAAGWSLQAR.[V]		3.5676e-05	1	1	2	Cre02.g079800.t1.2	Cre02.g079800.t1.2 [57-75]		0	2073.09	Not Found	Not Found	Not Found	Not Found	Not Found	Not Found	High	Not Found	Not Found	Not Found	Not Found	Not Found	Not Found	1.489e-05	Not Found	Not Found	Not Found	Not Found	Not Found	Not Found	Not Found	Not Found	Not Found	Not Found	High	Not Found	Not Found	Not Found	Not Found	Not Found	Not Found	Not Found	0.0003094	1.9	182.62	182.62
	High	[K].SVSETSGANLLASLKAEQAK.[L]		0.105135	1	1	1	Cre02.g079800.t1.2	Cre02.g079800.t1.2 [37-56]		1	2004.06	Not Found	Not Found	Not Found	Not Found	Not Found	Not Found	High	Not Found	Not Found	Not Found	Not Found	Not Found	Not Found	0.01945	Not Found	Not Found	Not Found	Not Found	Not Found	Not Found	Not Found	Not Found	Not Found	Not Found	High	Not Found	Not Found	Not Found	Not Found	Not Found	Not Found	Not Found	0.2054	1.15	85.34	85.34
High	Master Protein	Cre01.g066917.t1.1	LHCBM1 Light-harvesting Chlorophyll a/b binding protein of LHCII___(1 of 3) K08913 - light-harvesting complex II chlorophyll a/b binding protein 2 (LHCB2)	0	9.212	18	4	14	2	2	256	27.5	6.35	1005.57	3.64	3	3	Not Found	High	Not Found	Not Found	Not Found	Not Found	Not Found	Not Found	Not Found	Not Found	Not Found	Not Found	Not Found	Not Found	Not Found	Not Found	High	Not Found	Not Found	Not Found	Not Found	Not Found	Not Found	Not Found	Not Found	Not Found	Not Found	1
	Confidence	Annotated Sequence	Modifications	Qvality PEP	# Protein Groups	# Proteins	# PSMs	Master Protein Accessions	Positions in Master Proteins	Modifications in Master Proteins	# Missed Cleavages	Theo. MH+ [Da]	Found in Sample: [S25] F25: Sample, anoxia, 1	Found in Sample: [S26] F26: Sample, anoxia, 2	Found in Sample: [S42] F42: Sample, anoxia, 3	Found in Sample: [S41] F41: Sample, anoxia, 4	Found in Sample: [S39] F39: Sample, anoxia, 5	Found in Sample: [S20] F20: Sample, control, 15	Confidence (by Search Engine): MS Amanda 2.0	Found in Sample: [S10] F10: Sample, control, 7	Found in Sample: [S14] F14: Sample, control, 12	Found in Sample: [S17] F17: Sample, control, 17	Found in Sample: [S1] F1: Sample, control, 6	Found in Sample: [S11] F11: Sample, control, 8	Found in Sample: [S18] F18: Sample, control, 13	Percolator PEP (by Search Engine): MS Amanda 2.0	Found in Sample: [S4] F4: Sample, control, 9	Found in Sample: [S16] F16: Sample, control, 14	Found in Sample: [S13] F13: Sample, control, 16	Found in Sample: [S27] F27: Sample, anoxia, 6	Found in Sample: [S29] F29: Sample, anoxia, 8	Found in Sample: [S32] F32: Sample, anoxia, 11	Found in Sample: [S33] F33: Sample, anoxia, 12	Found in Sample: [S34] F34: Sample, anoxia, 13	Found in Sample: [S36] F36: Sample, anoxia, 16	Found in Sample: [S46] F46: Sample, anoxia, 20	Found in Sample: [S47] F47: Sample, anoxia, 21	Found in Sample: [S5] F5: Sample, control, 4	Found in Sample: [S28] F28: Sample, anoxia, 7	Found in Sample: [S9] F9: Sample, control, 3	Found in Sample: [S30] F30: Sample, anoxia, 9	Found in Sample: [S45] F45: Sample, anoxia, 22	Found in Sample: [S48] F48: Sample, anoxia, 23	Found in Sample: [S49] F49: Sample, anoxia, 19	Percolator PEP (by Search Engine): Sequest HT	XCorr (by Search Engine): Sequest HT	Amanda Score (by Search Engine): MS Amanda 2.0	CharmeRT Combined Score (by Search Engine): MS Amanda 2.0
	High	[R].VNGGPLGEGLDK.[L]		0.0195412	1	1	4	Cre01.g066917.t1.1	Cre01.g066917.t1.1 [168-179]		0	1155.6	Not Found	Not Found	Not Found	Not Found	Not Found	Not Found	High	Not Found	Not Found	Not Found	Not Found	Not Found	Not Found	0.003859	Not Found	Not Found	Not Found	Not Found	High	Not Found	Not Found	Not Found	Not Found	Not Found	Not Found	Not Found	Not Found	Not Found	Not Found	Not Found	Not Found	Not Found	0.008124	0.78	115.24	115.24
	High	[R].YRELELIHAR.[W]		0.00177347	5	9	4	Cre12.g548400.t1.2; Cre03.g156900.t1.2; Cre06.g283950.t1.2; Cre01.g066917.t1.1; Cre04.g232104.t1.1	Cre12.g548400.t1.2 [78-87]; Cre03.g156900.t1.2 [97-106]; Cre06.g283950.t1.2 [83-92]; Cre01.g066917.t1.1 [86-95]; Cre04.g232104.t1.1 [86-95]		1	1299.72	Not Found	Not Found	Not Found	Not Found	Not Found	Not Found	High	Not Found	Not Found	Not Found	Not Found	Not Found	Not Found	0.0004616	Not Found	Not Found	Not Found	High	High	Not Found	Not Found	Not Found	Not Found	Not Found	Not Found	Not Found	Not Found	Not Found	Not Found	Not Found	Not Found	Not Found	0.00491	1.76	155.09	155.09
	High	[R].ELELIHAR.[W]		0.0440582	5	9	5	Cre12.g548400.t1.2; Cre03.g156900.t1.2; Cre06.g283950.t1.2; Cre01.g066917.t1.1; Cre04.g232104.t1.1	Cre12.g548400.t1.2 [80-87]; Cre03.g156900.t1.2 [99-106]; Cre06.g283950.t1.2 [85-92]; Cre01.g066917.t1.1 [88-95]; Cre04.g232104.t1.1 [88-95]		0	980.552	Not Found	Not Found	Not Found	Not Found	Not Found	Not Found	High	Not Found	Not Found	Not Found	Not Found	Not Found	Not Found	0.008252	Not Found	Not Found	High	High	Not Found	Not Found	Not Found	Not Found	Not Found	Not Found	Not Found	Not Found	High	Not Found	High	Not Found	Not Found	Not Found			109.08	109.08
	High	[K].GPLQNLSDHLANPGTNNAFAYATK.[F]		0.149016	1	1	1	Cre01.g066917.t1.1	Cre01.g066917.t1.1 [229-252]		0	2514.24	Not Found	Not Found	Not Found	Not Found	Not Found	Not Found	n/a	Not Found	Not Found	Not Found	Not Found	Not Found	Not Found		Not Found	Not Found	High	Not Found	Not Found	Not Found	Not Found	Not Found	Not Found	Not Found	Not Found	Not Found	Not Found	Not Found	Not Found	Not Found	Not Found	Not Found	0.04174	1.01
High	Master Protein	Cre01.g050950.t1.2	(1 of 1) 1.3.1.83 - Geranylgeranyl diphosphate reductase / Geranylgeranyl reductase	0	14.45	18	6	9	6	6	504	55.6	8.94	586.02	2.83	4	4	Not Found	Not Found	Not Found	Not Found	Not Found	Not Found	Not Found	Not Found	Not Found	Not Found	Not Found	Not Found	Not Found	Not Found	Not Found	Not Found	Not Found	Not Found	Not Found	Not Found	Not Found	Not Found	Not Found	Not Found	Not Found	Not Found	Not Found	1
	Confidence	Annotated Sequence	Modifications	Qvality PEP	# Protein Groups	# Proteins	# PSMs	Master Protein Accessions	Positions in Master Proteins	Modifications in Master Proteins	# Missed Cleavages	Theo. MH+ [Da]	Found in Sample: [S25] F25: Sample, anoxia, 1	Found in Sample: [S26] F26: Sample, anoxia, 2	Found in Sample: [S42] F42: Sample, anoxia, 3	Found in Sample: [S41] F41: Sample, anoxia, 4	Found in Sample: [S39] F39: Sample, anoxia, 5	Found in Sample: [S20] F20: Sample, control, 15	Confidence (by Search Engine): MS Amanda 2.0	Found in Sample: [S10] F10: Sample, control, 7	Found in Sample: [S14] F14: Sample, control, 12	Found in Sample: [S17] F17: Sample, control, 17	Found in Sample: [S1] F1: Sample, control, 6	Found in Sample: [S11] F11: Sample, control, 8	Found in Sample: [S18] F18: Sample, control, 13	Percolator PEP (by Search Engine): MS Amanda 2.0	Found in Sample: [S4] F4: Sample, control, 9	Found in Sample: [S16] F16: Sample, control, 14	Found in Sample: [S13] F13: Sample, control, 16	Found in Sample: [S27] F27: Sample, anoxia, 6	Found in Sample: [S29] F29: Sample, anoxia, 8	Found in Sample: [S32] F32: Sample, anoxia, 11	Found in Sample: [S33] F33: Sample, anoxia, 12	Found in Sample: [S34] F34: Sample, anoxia, 13	Found in Sample: [S36] F36: Sample, anoxia, 16	Found in Sample: [S46] F46: Sample, anoxia, 20	Found in Sample: [S47] F47: Sample, anoxia, 21	Found in Sample: [S5] F5: Sample, control, 4	Found in Sample: [S28] F28: Sample, anoxia, 7	Found in Sample: [S9] F9: Sample, control, 3	Found in Sample: [S30] F30: Sample, anoxia, 9	Found in Sample: [S45] F45: Sample, anoxia, 22	Found in Sample: [S48] F48: Sample, anoxia, 23	Found in Sample: [S49] F49: Sample, anoxia, 19	Percolator PEP (by Search Engine): Sequest HT	XCorr (by Search Engine): Sequest HT	Amanda Score (by Search Engine): MS Amanda 2.0	CharmeRT Combined Score (by Search Engine): MS Amanda 2.0
	High	[K].MGKPATLEVDMIIGADGANSR.[I]	2xOxidation [M1; M11]	0.0045773	1	1	1	Cre01.g050950.t1.2	Cre01.g050950.t1.2 [219-239]		0	2178.05	Not Found	Not Found	Not Found	Not Found	Not Found	Not Found	n/a	Not Found	Not Found	Not Found	Not Found	Not Found	Not Found		Not Found	Not Found	Not Found	Not Found	Not Found	Not Found	Not Found	Not Found	Not Found	Not Found	Not Found	Not Found	Not Found	Not Found	Not Found	Not Found	Not Found	Not Found	0.001477	2.83
	High	[K].YDHVAVGTGTVVNK.[T]		0.00896617	1	1	1	Cre01.g050950.t1.2	Cre01.g050950.t1.2 [293-306]		0	1459.75	Not Found	Not Found	Not Found	Not Found	Not Found	Not Found	High	Not Found	Not Found	Not Found	Not Found	Not Found	Not Found	0.001925	Not Found	Not Found	Not Found	Not Found	Not Found	Not Found	Not Found	Not Found	Not Found	Not Found	Not Found	Not Found	Not Found	Not Found	Not Found	Not Found	Not Found	Not Found			160.23	160.23
	High	[R].EVFDDYLR.[N]		0.0516175	1	1	3	Cre01.g050950.t1.2	Cre01.g050950.t1.2 [172-179]		0	1056.5	Not Found	Not Found	Not Found	Not Found	Not Found	Not Found	High	Not Found	Not Found	Not Found	Not Found	Not Found	Not Found	0.009592	Not Found	Not Found	Not Found	Not Found	Not Found	Not Found	Not Found	Not Found	Not Found	Not Found	Not Found	Not Found	Not Found	Not Found	Not Found	Not Found	Not Found	Not Found	0.02097	0.6	107.68	107.68
	High	[K].EIDAGEYDYAIAFQER.[I]		0.00476438	1	1	2	Cre01.g050950.t1.2	Cre01.g050950.t1.2 [243-258]		0	1889.86	Not Found	Not Found	Not Found	Not Found	Not Found	Not Found	High	Not Found	Not Found	Not Found	Not Found	Not Found	Not Found	0.0011	Not Found	Not Found	Not Found	Not Found	Not Found	Not Found	Not Found	Not Found	Not Found	Not Found	Not Found	Not Found	Not Found	Not Found	Not Found	Not Found	Not Found	Not Found	0.00874	1.34	105.2	105.2
	High	[K].GGVETFLLER.[K]		0.0115994	1	1	1	Cre01.g050950.t1.2	Cre01.g050950.t1.2 [101-110]		0	1120.6	Not Found	Not Found	Not Found	Not Found	Not Found	Not Found	High	Not Found	Not Found	Not Found	Not Found	Not Found	Not Found	0.002422	Not Found	Not Found	Not Found	Not Found	Not Found	Not Found	Not Found	Not Found	Not Found	Not Found	Not Found	Not Found	Not Found	Not Found	Not Found	Not Found	Not Found	Not Found			146.52	146.52
	High	[R].SEQQSAEGPFTIHYNSYEDGSK.[M]		0.170763	1	1	1	Cre01.g050950.t1.2	Cre01.g050950.t1.2 [197-218]		0	2474.07	Not Found	Not Found	Not Found	Not Found	Not Found	Not Found	n/a	Not Found	Not Found	Not Found	Not Found	Not Found	Not Found		Not Found	Not Found	Not Found	Not Found	Not Found	Not Found	Not Found	Not Found	Not Found	Not Found	Not Found	Not Found	Not Found	Not Found	Not Found	Not Found	Not Found	Not Found	0.04879	1.49
